# Supplementary material for: Establishment of A Nomogram for Predicting the Prognosis of Soft Tissue Sarcoma Based on Seven Glycolysis-Related Gene Risk Score
Source: Front Genet. 2021 Dec 2;12:675865. doi: 10.3389/fgene.2021.675865 (PMC8674658; doi:10.3389/fgene.2021.675865)
Supplement: Supplementary file 1 [file Table2.XLSX]

## Sheet: diffGRG
ID	GTEX-ZAKK-0326-SM-5EGHA	GTEX-13W3W-2626-SM-5SIA2	GTEX-13O3P-0226-SM-5KM3Z	GTEX-1269C-2626-SM-5EQ5C	GTEX-13FTZ-2226-SM-5LZXI	GTEX-WYBS-1026-SM-4ONCY	GTEX-ZZPU-0326-SM-5N9BJ	GTEX-OHPL-1626-SM-2HMIR	GTEX-ZT9X-1826-SM-57WDU	GTEX-131XE-2026-SM-5LZW1	GTEX-111FC-0326-SM-5GZZ1	GTEX-XAJ8-1026-SM-47JY9	GTEX-13SLW-0226-SM-5S2NA	GTEX-13FHP-0226-SM-5K7WD	GTEX-Y5V5-2526-SM-4VBQ4	GTEX-139TU-0226-SM-5J1NM	GTEX-ZE7O-1526-SM-5J1NH	GTEX-13X6I-1526-SM-5SIAC	GTEX-P78B-1626-SM-2S1O1	GTEX-13FH7-2126-SM-5L3DJ	GTEX-14DAQ-2526-SM-5RQIO	GTEX-ZF2S-1526-SM-5S2OO	GTEX-OHPK-1626-SM-2YUN3	GTEX-139YR-2426-SM-5J1OB	GTEX-ZXG5-0326-SM-5GICH	GTEX-13OW6-0526-SM-5L3HY	GTEX-T5JC-0626-SM-3NMA6	GTEX-139TU-0526-SM-5J2M8	GTEX-11NUK-2026-SM-5PNVZ	GTEX-PWN1-0226-SM-5SI7O	GTEX-W5X1-1426-SM-3GIKH	GTEX-S33H-1126-SM-2XCB6	GTEX-145LU-2026-SM-5Q5E8	GTEX-146FH-2026-SM-5SI9I	GTEX-ZWKS-0326-SM-5NQ7G	GTEX-ZDTS-0226-SM-5HL7Q	GTEX-PWCY-2026-SM-5QGQ9	GTEX-11EQ9-1126-SM-5987I	GTEX-111FC-0226-SM-5N9B8	GTEX-ZZPT-0626-SM-5GZXT	GTEX-ZE7O-0226-SM-5S2N1	GTEX-13O61-2326-SM-5J1NJ	GTEX-1399T-1326-SM-5PNVH	GTEX-ZUA1-2126-SM-57YRB	GTEX-12584-0226-SM-5EQL5	GTEX-13O1R-0226-SM-5K7U5	GTEX-13N2G-2326-SM-5J1ON	GTEX-14C39-2526-SM-5S2UH	GTEX-X585-2526-SM-4QAS1
PRKAA2	3.97172	2.48395	0.721742	3.8387	4.19123	0.867488	0.17918	3.89495	4.43922	0.602471	3.67087	3.0812	0.507942	0.808871	4.36964	0.899177	0.454815	0.343397	4.22705	3.28865	0.628143	0.360523	3.44604	1.50498	3.94704	1.50569	3.56785	4.20159	0.727735	0.276931	0.649926	0.460103	4.19014	0.206153	3.49279	0.945553	4.21401	0.163423	1.14367	3.4958	0.820283	4.38659	0.739474	0.622718	0.692102	0.520863	4.4672	0.576792	0.991232
ADH1B	4.90991	3.90636	9.63329	4.28827	4.70899	8.69143	7.97309	3.64532	6.10722	9.16521	2.47085	4.11906	9.17618	8.72094	5.08208	8.30998	7.35377	9.25435	4.50555	3.88601	9.46129	11.2194	3.92077	9.7746	5.10726	8.27145	3.41704	2.92889	8.66302	11.2194	9.61931	9.33562	3.7349	9.26543	5.1027	8.7499	3.82065	9.22069	8.22684	7.46285	7.62352	4.83618	8.27937	8.78886	8.46463	10.4152	4.96808	10.701	8.57879
ENO3	10.4723	9.97361	2.17215	10.3638	11.046	3.01656	2.78132	10.701	10.4723	2.59892	10.7744	11.5004	2.98493	2.94866	10.5659	3.23147	2.94641	3.02083	10.2642	9.7164	2.98338	3.22744	10.8132	3.16545	10.701	2.2519	10.9018	10.3368	2.77154	3.2313	2.96824	2.65345	10.4723	2.20876	9.89375	2.47116	10.701	2.79947	2.75383	8.21191	2.45105	10.312	2.55838	2.74403	2.68937	2.60824	10.8562	3.11547	3.20557
SDHC	6.3315	6.93245	5.91569	6.9162	7.10369	5.45179	6.63988	6.42938	6.57932	6.40892	7.10674	6.74191	6.01145	6.49258	6.22141	6.00754	5.55447	5.86997	6.43575	6.90814	5.78681	6.81112	6.71207	6.13546	6.28104	6.26174	7.21913	6.37197	5.72194	6.58138	6.26174	6.03772	7.15839	6.6987	5.81978	6.11551	6.48489	6.40892	6.17105	5.91865	5.5769	6.70105	6.10437	5.94988	5.77922	6.40543	6.89341	5.9308	5.48064
BIK	0.142262	0	0.217056	0	0	0.237847	0.245141	0	0.0924288	0.192976	0	0	0.0565872	0.136075	0	0.115029	0.357337	0.0608963	0	0	0.129865	0.0697313	0	0.254051	0.0737944	0.269808	0	0.242631	0.175398	0.138917	0.0909346	0.0342085	0	0.167251	0	0.0670873	0	0.284622	0.278886	0	0.0751527	0	0.177699	0.138262	0	0.0332485	0	0	0.0773181
KIF20A	0.0718084	0.167823	0.274769	0.172908	0.183356	0.257423	0.9094	0.125132	0.154109	0.183593	0.10827	0.0657903	0.820959	0.136075	0.318957	0.32042	0.0737609	0.343397	0.510919	0.119393	0.117675	0.369555	0.030232	0.348362	0.0737944	0.116353	0.0595923	0.143204	0.08822	0.655437	0.491479	0.185532	0.209939	0.167251	0.151099	0.0488794	0.312876	0.263456	0.219874	0.185769	0.0390406	0.0678919	0.170539	0.0959009	0.0825796	0.915678	0.480255	0.0169905	0.142918
MIOX	0	0	0	0.108969	0	0	0	0	0	0	0	0	0.0565872	0.0289562	0.0167034	0.0212591	0	0.00988588	0	0	0.0905159	0	0	0	0	0	0	0	0.0346201	0.0290502	0	0.0607108	0	0.0115302	0	0	0	0.061196	0	0	0	0	0	0.00984661	0.0622253	0.0332485	0	0	0
PRKAG3	5.30045	3.34481	0	5.15999	5.14196	0.0166689	0.0133677	3.53983	3.72018	0	4.07495	4.66918	0.0565872	0.0154232	4.00117	0.0402859	0	0.00455622	3.18319	4.10353	0.0174334	0	5.85258	0.0515383	3.07972	0.322643	3.99387	4.53445	0.0346201	0.0798051	0	0.0194987	4.66205	0	1.44349	0.057676	4.53817	0	0.185186	0.866437	0	5.04797	0	0.00725961	0	0.0234364	5.041	0.0245027	0.105493
TGFA	0.315298	0.123934	0.162689	0.172908	0.139335	0.16429	0.656901	0.082491	0.261533	0.399211	0.229746	0.0657903	0.62185	0.443808	0.132935	0.550249	0.255631	0.583111	0	0.218272	0.149483	0.225732	0.459169	0.322737	0.0737944	0.253975	0.0813277	0.0986592	0.161995	0.10329	0.672356	0.199928	0.115782	0.57318	0.0830259	0.145204	0.153793	0.463227	0.471919	0.0994302	0.179331	0.195565	0.255025	0.264735	0.419151	0.405929	0.228577	0.55474	0.273365
NANP	0.785733	1.43449	1.23415	1.02335	0.941549	0.776137	1.1292	1.263	1.42004	1.02484	1.02989	1.37024	1.04112	0.768175	0.849304	0.575607	0.775684	0.717312	1.00068	1.43301	0.561536	1.01364	1.1659	0.882995	1.02827	0.692102	1.12167	0.728015	0.69835	1.27362	0.785159	0.907195	0.713376	0.957878	0.922004	0.995164	1.29079	1.3173	0.781341	1.29518	0.997573	1.11136	0.775684	0.769709	0.862435	1.61632	1.19488	0.953774	0.861152
CHST6	0.126596	0.0822137	0.0448567	0.0563008	0.0797791	0.0377839	0.101349	0.585166	0.0562657	0.0887379	0.0670236	0.0657903	0.0350602	0.0104967	0.0167034	0	0.0232798	0.0848097	0	0.119393	0.0103246	0	0.030232	0.141343	0.0924919	0.503188	0.0595923	0.0986592	0.0171296	0.021506	0.0487562	0.0264543	0.0552879	0.066277	0.2251	0.0133889	0	0	0.00755747	0.0341501	0.0390406	0.0678919	0.00697178	0.0196767	0	0.0332485	0.0481844	0.0113987	0.105493
G6PC2	0.0379275	0	0.162689	0	0	0.0264957	0.0273861	0	0	0	0	0.085868	0.042415	0	0	0.0117911	0.268025	0.0608963	0	0	0	0.186092	0.0802505	0	0	0.0551869	0	0	0.0713607	0.246157	0	0	0.0743886	0	0	0	0	0	0	0.0341501	0.146419	0	0.032803	0.0141696	0.194852	0	0.0481844	0.0813774	0
HS6ST2	2.28931	0.506751	0	0.614007	0.880677	0.0861213	0.245141	2.58434	0.360654	0.249858	1.36718	0.971513	0.042415	0.0370014	0.483379	0.00843873	0.0232798	0.174529	0	0.374604	0.143522	0	2.14713	0	1.32239	0.0382806	0.288495	2.00921	0.103355	0.0476671	0.115994	0.0194987	0.683549	0.176532	0.650867	0.032821	0.513906	0.0266372	0.011381	0.382103	0	0.47812	0.0795788	0.15099	0.0178189	0.0234364	0.43564	0.032343	0.050337
ADH4	1.09115	0.444985	0.142538	0.379625	0	0.150392	3.52705	0.459208	0.446936	1.48739	0.0874764	0.198723	0.68646	0.384305	0.0977242	0.450173	0.15276	2.15656	0	0.70041	0.341035	0.713832	0.431728	0.704708	1.07813	0.172399	0.126129	0.167823	0.168671	0.546613	1.8902	0.0194987	0.293958	0.390798	0.50099	0.342171	0.650951	0.610778	0.011381	2.15684	0.0950623	0.407688	0.228875	0.410951	0.788567	1.42137	0.56557	2.33208	0.575177
GYS2	0.0475434	0.191629	1.77237	0	0.0797791	0.0785346	0.151948	0.103242	0.0562657	0.259338	0.10827	0.0657903	1.04112	0.65578	0.0290705	1.03435	0.123362	0.0770969	0	0.119393	0.0372795	1.27072	0.030232	1.44232	0	1.19961	0.0813277	0.0559572	0.0171296	0.560566	0.644482	0.222602	0.185095	0.066277	0	1.41151	0.129817	1.59149	0.384051	0.123565	0.596757	0.0906275	0.0870202	0.0391616	0.297667	2.43177	0.0757064	0.774758	0.235286
ALDH2	6.62696	6.42122	7.9795	6.96032	6.81235	6.09597	6.60807	7.139	6.33993	7.12614	6.97718	5.62684	6.2414	7.24663	5.71061	6.71771	6.31354	6.2414	7.32239	6.75613	7.19177	9.04653	6.8404	7.00525	6.51172	6.89473	6.35332	6.21605	6.51766	8.47281	8.08468	7.82053	6.78948	7.47982	6.71658	7.72081	6.3151	8.31781	6.19578	5.8099	5.22279	5.37289	6.4303	7.53345	5.66079	8.07757	6.2571	7.78065	6.02786
DEPDC1	0.158998	0.0822137	0.132284	0.0563008	0	0.0213248	0.338846	0.0634757	0.0732773	0.042415	0.0670236	0.0657903	0.507942	0.0451217	0.0786425	0.0873753	0.0502273	0.0210899	0	0.119393	0.0174334	0.0801909	0.0521731	0.0515383	0.0548632	0.0382806	0.0813277	0.167823	0	0.114719	0.124501	0.0264543	0.0552879	0.018377	0	0.057676	0	0.0880082	0.00755747	0.0341501	0.065638	0	0.032803	0.124353	0.0248786	0.256665	0.336469	0.0113987	0
LDHAL6B	0.0475434	0	0.0727691	0.0721888	0.230457	0.201887	0.0556794	0.125132	0.0924288	0.192976	0	0.198723	0.155154	0.104436	0.0607461	0.115029	0.176668	0.266118	0.269763	0	0.167375	0	0.0521731	0.171287	0	0.154536	0	0	0.140501	0.0914201	0.124501	0.162241	0.137601	0.03573	0	0.296029	0	0.074524	0.16746	0.0767583	0.602872	0.431567	0.135914	0.0325625	0.297667	0.127805	0.228577	0.396166	0.295677
CHST2	0.730532	1.05962	2.14834	1.0688	0.823129	0.816998	2.5568	1.13043	0.827583	1.60535	0.685074	1.39646	2.48001	1.66359	0.57145	1.58054	1.43043	2.37746	0.38086	1.12433	0.787365	2.2979	1.08701	1.98776	0.512027	1.14931	1.3166	1.09039	0.996571	2.14205	1.59205	1.87992	0.814946	1.71339	1.25159	1.02147	0.820283	2.86981	1.09198	0.965405	1.44365	1.09707	0.912898	0.896652	2.56615	2.8606	0.685357	3.10078	2.2488
ALDH3B2	0	0.191629	0.102715	0.108969	0.0614768	0.0508641	0.0133677	0.0634757	0	0.0691631	0.0494281	0.0657903	0.481105	0.0104967	0.0442726	0	0.0993325	0.0210899	0.236298	0.143886	0	0.0509294	0.030232	0.06299	0.153775	0.0551869	0.0595923	0	0.0224052	0	0.167921	0.0194987	0.0743886	0.0458154	0.066063	0.0670873	0	0.118387	0.032343	0.0544577	0	0.28142	0	0.0141696	0.0622253	0.0436663	0.168363	0.0703317	0.105493
ADH7	0.142262	0	0.0448567	0	0	0.0213248	0	0	0	0.042415	0.0874764	0.0657903	0.042415	0	0.0290705	0	0	0.0150682	0	0	0.0905159	0.0697313	0.0802505	0.108704	0.201043	0.0382806	0	0.0768801	0	0.10329	0.0689904	0	0	0.03573	0	0.240617	0	0.0484769	0.011381	0.0653032	0	0	0	0	0.0516557	0.0154846	0	0.0504885	0.132093
GCKR	0.441132	1.114	1.44904	0.172908	0	0.759801	1.43014	0.866899	0.132978	1.15972	0.406734	1.01364	1.19181	0.307268	0.604005	0.57084	0.184129	1.40514	0.311769	0.682719	0.298881	0.589662	0.641139	0.722198	0.694648	0.395434	0.0595923	0.390889	0.0635948	0.739029	0.99524	0.504755	0.0552879	0.893363	0.975906	0.19857	0	0.664012	0.16746	0.220037	0.576134	0.501208	0.288831	0.215867	1.86765	2.52891	0.0481844	1.53582	0.968188
GLRX	6.27291	8.1621	5.8889	7.3264	6.32076	3.73228	6.40801	8.005	7.99217	5.66382	5.42046	7.63891	5.25159	3.87832	7.85508	5.06174	3.91819	4.94691	7.8493	8.13369	2.60951	4.30429	7.90955	4.44846	8.46463	3.79117	5.39412	6.92159	2.86127	4.72457	4.15949	4.50045	4.94755	5.37656	7.67412	4.25905	8.37388	5.67879	4.37125	7.61386	3.53086	8.78886	3.83584	3.66319	5.05608	6.31269	7.74754	5.2101	3.5276
NDST3	0.0379275	0	0.0372795	0	0	0.0320582	0	0	0	0.0335744	0	0	0	0.0154232	0.0290705	0.00843873	0.0356657	0.00988588	0	0.0982269	0.0131424	0	0.030232	0.0515383	0.0392631	0.0984102	0	0.0559572	0.0224052	0	0	0	0	0.00730858	0	0.0133889	0	0	0.00755747	0	0	0	0.12179	0.0141696	0.0178189	0	0	0.0113987	0.050337
PKP2	1.94176	2.06275	2.73102	2.06051	2.07454	2.1649	1.57595	1.71657	2.40229	1.03453	2.23865	2.25398	1.66289	2.10536	2.00703	2.40137	0.249067	1.87154	1.60259	2.81591	1.7429	0.890003	2.03272	2.62301	2.91449	1.41958	1.87454	3.42593	1.65114	2.17787	1.39096	0.341331	1.9319	0.636581	1.06005	0.566823	1.73085	0.72388	0.227847	0.851507	0.360022	2.37403	1.06305	1.26754	1.7354	2.56584	3.39009	2.86934	0.250773
PMM2	2.48205	3.17314	4.23331	1.88557	2.06111	3.09716	3.98948	3.14632	3.07892	3.45036	2.35255	2.67318	3.77878	2.8319	2.47781	3.80259	3.40051	3.39777	2.62158	3.47778	2.897	2.81118	3.4365	3.43597	2.66954	3.41374	2.55318	2.7753	3.32052	3.50767	3.47266	3.12451	1.99142	3.02731	2.06593	3.60527	2.65735	3.32471	3.82632	2.62253	2.7488	3.00029	3.44048	3.1567	3.50191	4.53445	2.28748	4.04947	3.07495
GPD1	7.44143	6.28104	7.74196	6.59365	7.45427	2.86445	6.67663	6.41772	5.00922	6.97137	6.87122	7.36191	7.80906	8.01752	6.74905	7.59931	5.99981	4.86236	7.43329	5.04365	5.83194	9.46129	7.01415	7.09108	7.28944	6.13831	6.58548	7.15519	4.26369	8.56101	8.67254	7.12299	7.00239	7.77518	5.51368	7.46711	6.25068	8.47281	4.94411	3.74473	4.90379	6.51172	6.04448	6.68097	7.38141	8.62484	6.16599	8.72094	3.68201
MYOG	6.50796	5.51147	0	5.1841	4.97071	0.0213248	0	4.22252	3.98126	0	5.58718	4.91899	0.042415	0	5.47667	0.0212591	0	0	4.09369	5.5119	0.0174334	0	4.92726	0.074307	4.58697	0.0466671	3.6855	5.75127	0	0.126545	0	0	4.77194	0	4.66549	0	4.52286	0.0364322	0.242853	7.40927	0	3.55657	0.00979767	0	0	0	5.08783	0	0
CENPA	0.059384	0.103355	0.370073	0.0905125	0.297667	0.132284	0.690821	0	0	0.174203	0.129937	0.198723	0.464131	0.319534	0.304786	0.524653	0.0581347	0.272873	0	0	0.0429242	0.352605	0.174065	0.28944	0.22377	0.0984102	0	0.0768801	0.0566016	0.762377	0.248199	0.0427538	0.0743886	0.196647	0.307993	2.05414	0.287216	0.777605	2.50844	0.0994302	0.316137	0.0906275	0.170539	0.0809398	0.241264	3.02812	0.104103	0.176727	0.186671
ELF3	0.428406	0.3627	0.265006	0.196497	0.397154	0.794384	1.08069	0.266444	0.761089	0.259338	0.946779	0.903524	1.24893	0.366982	0.415324	0.738915	0.261617	1.10515	0.68811	0.443808	0.481105	0.132518	0.273574	0.218243	0.618348	0.410704	0.713376	0.263285	1.02726	0.384792	0.34664	0.199928	0.275038	0.383734	0.566212	0.357268	0.403108	0.681662	0.669945	0.512097	0.20878	0.138655	0.521928	0.421351	0.633513	1.05041	0.0757064	0.50285	0.265207
CDK1	0.354006	0.444985	0.904387	1.18644	0.837391	1.72933	1.5939	0.266444	0.882068	0.936832	0.446622	0.59518	1.47749	1.59216	0.628221	1.37448	2.20758	1.17378	1.05689	0.400136	0.679637	1.54049	0.56756	1.08993	0.54425	0.941019	0.585236	0.453317	0.89325	1.77003	1.83025	1.52981	1.02936	0.390798	0.458487	1.35764	0.605294	1.73426	1.20295	0.878968	2.82345	0.501208	2.05703	1.10701	2.45419	1.86142	0.740857	1.68937	1.25999
CYB5A	4.50555	3.79843	6.87122	4.09145	4.02884	6.3966	6.78462	3.56697	3.74717	7.28216	4.41758	3.47478	7.10674	7.62856	3.60219	6.17788	6.39397	6.46776	3.11319	3.38092	6.04715	8.39021	2.93236	6.63772	3.73375	6.55114	4.41946	4.37946	6.11416	8.1621	7.17501	7.39314	4.61754	7.68413	3.53281	6.81112	4.00305	7.8493	6.18669	4.0065	6.11699	3.57353	6.10722	6.08375	6.01798	7.44143	3.61575	6.50601	6.03708
PCK1	0.174267	0.303042	3.49921	0.379625	0.781245	6.37732	4.36343	0.396483	0.176286	5.17644	0.36707	1.08338	4.78384	5.1841	0.149038	4.21135	3.01122	4.43094	0.211876	0.578136	5.27904	8.11979	0.174065	6.14406	0.153775	3.01878	0.150963	0.411213	1.81293	5.24664	7.51539	5.06816	0.697735	6.45643	0.0830259	5.1219	0.206606	6.54502	1.74683	1.27775	2.47295	0.195565	3.69896	3.44898	4.39	5.4714	0.257405	5.3431	1.83952
ADORA2B	0.379396	0.823546	0.142538	0.631918	0.679476	0.275278	0.427049	1.10701	0.378704	0.658797	0.129937	0.577755	0.532553	0.396514	0.470881	0.378704	0.268025	0.453363	1.08193	0.119393	0.565313	0.401544	0.833738	0.120127	0.201043	0.469791	0.349136	0.728015	0.387017	0.991009	0.0626181	0.556605	0.683549	0.65303	0.672356	0.573726	0.431728	0.543607	0.16746	0.149734	0.872124	0.0678919	0.660459	0.479903	0.104544	0.561143	0.0481844	0.464131	0.541264
PDK3	1.12512	0.697638	1.19409	0.93588	0.953984	1.86173	1.95555	1.22772	0.870164	1.32281	0.797426	0.871434	1.5492	1.54945	0.801931	1.68804	1.37563	1.48624	0.526656	1.20719	0.847529	0.677182	1.07097	2.0151	0.709994	1.88458	1.00385	1.13573	1.42226	0.958136	1.29803	1.10556	0.697735	1.3816	0.913738	1.40173	1.08601	1.12043	1.44292	0.559824	1.24836	0.976252	1.19656	1.20866	1.49375	1.56979	0.963398	1.37462	2.0081
CLDN3	0.0978057	0.0822137	0.054067	0.129247	0.0996613	0.0703647	0.0455534	0.103242	0.571384	0.042415	0.129937	0	0.280771	0.071017	0.200151	0	0.0356657	0	0	0	0	0	0	0	0.11152	0.0551869	0.126129	0.49658	0.0224052	0	0	0.0264543	0.0743886	0.119864	0	0	0	0.118387	0.011381	0.252966	0	0	0.0142365	0.138262	0.0334563	0	0.0481844	0.0245027	0.132093
SDC3	2.80752	1.27536	2.83638	1.46909	1.66926	2.76379	3.74698	2.07224	1.68725	4.49581	1.8547	1.7687	3.0949	3.20346	1.44306	3.65133	2.74484	3.8123	1.02519	1.63837	3.11673	4.14232	1.64779	3.6163	1.68894	4.86176	2.23046	2.59762	2.94283	3.1374	4.27602	3.47266	1.67588	4.03332	1.62933	2.62364	1.27761	3.09378	2.71213	1.44332	2.05931	1.73267	2.82046	3.45759	3.48697	3.47198	2.11988	3.74778	3.13053
P2RX7	0.568448	0.167823	0.773373	0.129247	0.432337	2.11365	1.06931	0.176727	0.618421	1.09259	0.36707	0.402488	2.11348	1.67937	0.728666	2.77407	1.15112	2.59641	0.657586	0.192164	1.62948	1.25159	0.143204	0.932208	0.906557	1.17199	0.150963	0.453317	1.40379	0.762377	1.51898	1.62974	0.315467	1.67231	0.672356	1.60044	0.206606	0.414584	1.73512	0.512097	1.63637	0.22531	1.37576	1.24893	0.989891	1.32729	0.43564	0.657729	1.11738
EFNA3	0.379396	0.634621	0.992051	0.546316	0.337252	0.653224	0.788908	0.750705	0.91761	0.983325	0.503009	0.224287	0.939915	0.926652	0.647686	0.61071	0.66767	0.592734	0	0.93635	0.433823	0.683387	0.459169	1.27836	0.281388	0.779448	0.568514	0.390889	0.926652	1.03875	0.565914	1.04486	0.275038	1.14653	0.695004	0.913218	0.206606	0.352568	1.05264	0.402928	1.15959	0.383822	0.491646	0.78115	0.81203	0.767732	0.666642	0.709317	0.813174
HKDC1	0.126596	0.0633909	0.171211	0.0563008	0.0996613	0.257423	0.0896498	0	0.0562657	0.0792179	0	0	0.0897226	0.0630983	0.0167034	0.205166	0.0286455	0.13658	0	0	0.0271748	0.164797	0	0.0980843	0	0.0327973	0.0595923	0.0559572	0.0171296	0.021506	0.133112	0	0	0.139724	0	0.057676	0	0.0364322	0.0987321	0	0.0467228	0.0678919	0.115019	0.0473138	0.0334563	0.138849	0	0.032343	0.113908
ESRRB	1.96701	1.32335	0.112027	3.04899	2.18476	0.0633815	0.263704	1.71657	1.85199	0.0792179	2.80675	1.60259	0.0491839	0.0289562	1.90377	0.373297	0.0581347	0.0770969	2.0368	2.35685	0.0131424	0.335806	2.72198	1.2674	1.34478	0.707555	2.77454	2.23897	0.0171296	0.0798051	0.0689904	0.0194987	3.60112	0.119864	1.05123	0.180572	2.37681	0.0484769	0.115958	1.26963	0.156915	2.03535	0.101047	0.124353	0.0939678	0.296419	2.24242	0.15776	0.113908
MLXIPL	1.72727	7.39314	6.80619	5.36179	5.24705	4.10605	4.63472	3.87812	2.69235	4.26481	5.10339	5.29344	5.67084	4.93292	3.28847	4.88494	4.49828	4.42741	6.03772	5.5778	6.81359	7.10049	4.93724	5.16497	5.26825	5.21234	4.66336	4.42292	4.65394	6.56908	7.19856	5.90304	4.33461	4.83068	2.81892	5.97171	5.69101	6.24757	3.15194	5.61677	5.3704	5.66781	5.36587	4.5189	5.99258	6.40709	5.24093	6.1809	3.59218
ADH6	0.204633	0.3627	0.522448	0.240399	0.139335	0.296496	0.198352	0	0.412592	0.438251	0.10827	0.0657903	0.288576	0.274273	0.0786425	0.596904	0.261617	0.569172	0.222637	0	0.466257	0.352605	0.111022	0.744541	0.301476	0.107368	0	0.218486	0.251431	0.482258	0.558874	0.285066	0.275038	0.130208	0	0.543083	0.231349	0.237746	0.211919	0.316549	0.485292	0.138655	0.202852	0.138262	0.53492	0.28647	0	0.471169	0.400669
CBFA2T3	3.06256	2.48736	2.21735	3.54071	3.14864	3.07094	1.93611	1.77562	2.46535	2.3217	3.33291	2.27231	2.35969	1.89206	2.53191	1.45097	3.31545	2.1783	2.98096	2.18556	2.19851	2.34674	2.46628	2.04694	2.24146	2.14012	2.94007	2.21766	3.03992	2.33652	2.67808	2.05501	3.05155	2.43795	2.6419	2.0174	2.682	2.59154	2.25903	2.70321	2.68475	2.43586	2.46248	2.46326	2.10332	1.06141	3.25169	1.58833	3.12712
FBP2	7.27511	5.07668	0.217056	6.547	7.79738	0.0703647	0.0665849	6.547	3.57192	0.132546	7.19504	7.27862	0.042415	0.181127	4.7243	0.137844	0.0822578	0.00641457	4.62318	4.84543	0.0220019	0.0509294	7.27154	0.06299	5.98756	0.089289	7.33804	6.91893	0.0492496	0.126545	0.448282	0.0264543	6.83045	0.0988219	3.81131	0.0257208	5.5007	0.0364322	0.032343	1.33507	0.056257	4.79295	0	0.170296	0.0334563	0.0436663	7.0314	0.0245027	0.186671
CHST4	0	0	0.190376	0	0	0.52461	0.169869	0	0	0.164233	0	0	0.273647	0.223224	0	0.0272165	0.0737609	0.00988588	0	0	0.561536	0.0697313	0	0.108704	0.0392631	0	0	0	0.38138	0.235089	0.0553071	0	0	0.130208	0	0	0	0	0.011381	0	0	0	0.427627	0.604774	0.1471	0.568911	0	0.284201	0.0865628
PGAM2	8.18335	7.80339	0.688915	9.59197	10.1174	0.644557	0	8.63418	7.73139	0.90129	9.7164	9.25435	0.567489	1.87663	7.67412	1.03079	1.10606	0.107469	7.22583	8.11282	1.43979	1.04561	9.37317	2.48939	8.21191	4.1666	9.99033	9.41062	2.24775	0.776891	0.854379	0.976026	9.42278	0	6.37732	1.82514	8.09134	0.655853	1.78625	6.21009	0.556011	7.80906	1.8167	2.15074	0.479096	1.2731	9.41062	1.09897	2.51131
ACTN3	9.14352	0.617049	0.0631116	4.13685	7.28216	0.237847	0.218486	6.28265	5.55076	0.324756	7.00525	7.34577	0.169666	0.104436	5.69469	0.217726	0.176668	0.174529	4.82481	5.25914	0.143522	0.0509294	9.46129	0.0861757	2.85378	0.214043	6.85812	6.67881	0.155055	0.193637	0.133112	0.137844	6.52354	0.27658	4.67618	0.136043	6.45268	0.074524	0.211919	0.85904	0.0852274	7.23612	0.209554	0.282654	0.124932	0.0795126	7.54257	0.0504885	0.485605
ZBTB20	0.946202	1.17278	0.578632	1.47708	0.737328	1.46775	0.122578	1.11892	0.929305	0.675258	1.25949	0.916817	0.324056	0.261533	0.840507	0.400779	1.19558	0.746735	1.04447	1.45562	0.684796	0.42464	1.08701	0.416886	0.860503	0.418463	1.1859	1.37713	1.16706	0.685074	0.585782	0.429397	1.02936	0.626547	0.842332	0.573726	1.21118	0.237746	0.750055	0.520736	1.03792	0.898803	0.790518	0.531009	0.872249	0.749662	0.989198	0.589477	0.935761
ADH1A	0.158998	0.145954	0.416779	0.150353	0.230457	0.631337	0.639185	0.0634757	0.412592	0.916225	0.386719	0	0.507942	0.544008	0.166079	0.367564	0.578792	1.03011	0.284755	0	1.66343	1.28592	0.143204	0.520824	0.201043	0.107368	0.328925	0.193413	1.94443	2.03489	0.919484	0.349191	0.315467	1.4122	0.338451	0.696356	0.181237	1.11061	0.592812	0.242485	0.28876	0.33062	0.323763	1.05654	0.940724	1.74821	0.135446	1.81716	0.366417
ABCB6	4.4397	4.01423	3.48697	4.69084	3.98685	3.57873	4.56263	4.3423	5.11069	4.68089	4.3974	5.11978	3.26029	3.69257	4.54217	2.96744	3.15919	3.34413	5.0089	3.84974	3.26479	4.02553	4.07974	3.49991	5.05904	3.47496	3.92496	4.21951	3.77611	4.14232	3.18269	3.47581	4.30965	4.47561	5.20751	3.57719	4.71118	4.46886	3.37867	4.17523	2.81258	4.51564	3.63299	3.62644	3.29529	3.45227	4.64125	2.95184	3.73885
AURKA	1.3611	3.89456	0.522448	1.68225	3.18468	0.47353	1.37119	1.25271	1.72026	0.664667	2.43885	2.74675	0.839163	0.751681	1.36893	0.742378	0.423392	0.433909	1.37727	3.25893	0.304199	0.462949	2.34085	0.766112	1.70854	0.462033	2.80782	3.90655	0.420377	0.647686	0.619602	0.53398	2.08095	0.711521	2.0533	0.592143	2.15446	0.832763	0.740274	1.79326	0.844341	2.00063	0.277981	0.546439	0.562922	0.842622	3.1572	0.471169	0.492295
HTR2A	0.158998	0.103355	0.054067	0.433909	0.0797791	0.482383	0.816236	0.125132	0.154109	1.00178	0.300148	0.465014	0.243751	0.319534	0.183296	0.0873753	0.145601	0.755042	0.203706	0.70041	0.143522	0.0414545	0.273574	1.30295	0.394917	1.29022	0.150963	0.0768801	0.212993	0.038216	0.515494	0.0978838	0.374946	0.448592	0.0510325	0.357268	0.153793	0.118387	0.194135	0.0544577	0.168438	0.0906275	0.526079	0.469657	0.0721222	0.214936	0.199024	0.101854	0.426586
TREX1	3.88046	2.90572	3.64621	2.43712	3.39538	2.97689	3.85879	2.69566	3.61264	3.49974	3.15639	2.92952	4.19337	4.29562	5.08783	3.9054	3.69824	3.03407	4.09227	2.57029	3.12041	3.77878	2.78696	4.07892	4.44725	4.66863	3.22361	4.20418	3.84389	4.08374	2.79887	3.69438	3.03945	4.01099	3.99009	4.18268	2.55604	4.00325	4.03291	3.80587	3.39828	3.29014	3.92316	3.09879	3.4163	4.09787	2.68547	2.9745	3.47934
KDELR3	1.50757	0.837629	2.35939	0.820369	1.5517	2.73118	3.94606	1.25271	1.08736	3.31359	1.51724	0.871434	2.67851	3.43461	1.15462	3.21125	3.17038	3.44342	0.702406	0.641038	2.46872	2.91625	0.339161	1.82891	0.871311	3.5115	1.3166	1.14705	2.67882	3.02827	2.69252	3.30944	1.39911	4.07328	1.32936	2.81384	0.672282	1.83455	2.76	1.20064	3.11773	0.525199	3.36634	3.08477	2.82223	3.04009	0.685357	2.79122	2.35269
LHX9	0.465277	0.0822137	0.0372795	0.0721888	0.118992	0.0377839	0.0556794	0.0634757	0.132978	0.865555	0.0670236	0	0	0	0.0167034	0.00843873	0.0286455	0.22771	0	0.0982269	0.179688	0	0.204577	0.0515383	0	0.126422	0.266227	0.0768801	0.181406	0	0	0.0342085	0.0743886	0	0.0510325	0.117442	0	0	0.011381	0	0	0.28142	0.0478844	0.0887153	0	0.0332485	0.0757064	0	0.0588997
IGF1	3.34328	2.1446	3.74337	1.34312	1.76004	2.00795	5.74229	2.59796	1.76634	5.19325	1.65145	1.91583	4.14436	3.19615	2.36806	3.17349	2.58182	5.59286	1.68694	1.68436	3.80259	5.91393	2.40678	3.70989	1.42348	2.43004	2.35422	1.75561	2.64328	4.81777	5.13207	3.47916	1.76082	4.84254	2.02401	2.46122	2.6853	4.31483	3.53966	2.82525	2.7922	3.19118	1.72515	2.72153	2.4987	4.03582	1.83547	3.51772	3.03151
COL5A1	3.58753	1.71146	3.80529	1.90873	2.2289	3.46653	6.75613	2.16379	1.3383	4.65602	2.75255	1.99562	3.78257	3.9652	2.49666	5.36587	3.64256	5.62249	2.15367	1.13665	4.22036	4.24971	1.41355	2.89839	2.07886	5.09759	2.46294	2.36265	4.28783	3.25577	3.52336	4.10814	2.35142	5.17719	2.13851	4.7821	1.08601	3.02019	4.73697	1.6827	3.65133	1.54634	4.17004	4.49532	4.07159	4.85187	1.46224	3.40154	3.74585
PFKFB1	3.27083	3.15258	3.27317	4.35028	5.28024	0.356591	1.8869	3.45724	2.58665	2.62442	4.53791	3.74129	2.66012	2.2622	3.54696	1.73889	2.19073	1.05904	4.67591	2.46905	2.05443	5.01376	4.36871	2.06526	4.07811	1.85908	4.5646	3.03945	1.13267	3.20687	4.82978	2.75668	4.31755	3.01816	2.2222	2.47717	4.28293	4.38134	0.923397	3.06674	1.24079	5.34683	2.39433	1.68131	2.9649	2.8509	4.62496	3.33444	0.646411
SOX9	1.42535	0.486697	1.06523	1.33534	1.78509	0.759801	2.51267	1.19066	0.492556	1.94894	0.862547	0.916817	1.04598	1.57527	1.21001	1.1658	0.191589	0.617469	0.641686	1.08788	0.476574	0.807978	0.715659	0.982387	0.54425	1.36429	0.698189	1.96658	0.38138	1.73099	1.42874	1.15511	2.22518	1.50438	1.26447	0.868708	0.605294	1.29677	0.964731	0.316549	0.576134	0.356531	1.00699	0.57654	1.24407	1.03572	0.627654	1.27747	0.976139
SDC1	0.476793	0.281452	0.480761	0.614007	0.0797791	0.244799	1.43014	0.176727	0.378704	0.42251	0.503009	0.293564	0.718947	0.402279	0.507818	0.46034	0.184129	0.482383	0.284755	0.466715	0.386771	0.309156	0.487809	0.586393	0.54425	0.154536	0.266227	0.349191	0.22507	0.876108	0.412764	0.199928	0.209939	0.614695	0.274994	0.303427	0.342525	0.263456	0.211919	0.23131	0.179331	0.976252	0.242189	0.328282	0.357488	0.442506	0.285287	0.55474	0.516857
ADH1C	2.64905	2.56477	1.3766	2.12056	2.30486	3.67713	3.32506	2.60371	3.34618	3.98706	2.19648	3.04316	3.23645	2.97209	5.26259	1.61553	3.45724	3.06948	3.77725	2.59829	4.11482	4.11611	2.38634	2.72387	4.74936	1.68999	2.65707	2.56678	3.37321	2.82934	4.4293	3.65474	3.45866	5.46183	3.59667	3.30234	2.78747	3.71077	2.66625	4.70569	1.65256	3.74053	4.94817	4.7043	1.82733	2.411	3.81908	3.21341	4.59435
HMMR	0.700299	0.617049	0.142538	0.343803	0.505586	0.143977	0.747393	0.418411	0.508894	0.122023	0.406734	0.702261	0.288576	0.15122	0.910633	0.23765	0.0356657	0.247684	1.04447	0.400136	0.054952	0.244764	0.56756	0.218243	1.31274	0.0382806	0.386957	0.800656	0.041559	0.423844	0.466433	0.0978838	0.518051	0.119864	0.593054	0.136043	0.692346	0.362666	0.0987321	0.220037	0.104562	0.758083	0.196459	0.116898	0.0825796	0.433823	1.17187	0.139353	0.0681425
[truncated: 1,127 more columns]
