# Supplementary material for: Establishment of A Nomogram for Predicting the Prognosis of Soft Tissue Sarcoma Based on Seven Glycolysis-Related Gene Risk Score
Source: Front Genet. 2021 Dec 2;12:675865. doi: 10.3389/fgene.2021.675865 (PMC8674658; doi:10.3389/fgene.2021.675865)
Supplement: Supplementary file 2 [file DataSheet1.zip]

Archive with 2 entries (2 files):
- 675865_SupMaterial/Differentially expressed glycolysis-related gene expression matrix.XLSX
- 675865_SupMaterial/Glycolysis-related gene expression matrix.XLSX
