# Supplementary material for: Establishment of A Nomogram for Predicting the Prognosis of Soft Tissue Sarcoma Based on Seven Glycolysis-Related Gene Risk Score
Source: Front Genet. 2021 Dec 2;12:675865. doi: 10.3389/fgene.2021.675865 (PMC8674658; doi:10.3389/fgene.2021.675865)
Supplement: Supplementary file 2 [file DataSheet1.zip › 675865_SupMaterial/Glycolysis-related gene expression matrix.XLSX]

## Sheet: GRG
ID	GTEX-ZAKK-0326-SM-5EGHA	GTEX-13W3W-2626-SM-5SIA2	GTEX-13O3P-0226-SM-5KM3Z	GTEX-1269C-2626-SM-5EQ5C	GTEX-13FTZ-2226-SM-5LZXI	GTEX-WYBS-1026-SM-4ONCY	GTEX-ZZPU-0326-SM-5N9BJ	GTEX-OHPL-1626-SM-2HMIR	GTEX-ZT9X-1826-SM-57WDU	GTEX-131XE-2026-SM-5LZW1	GTEX-111FC-0326-SM-5GZZ1	GTEX-XAJ8-1026-SM-47JY9	GTEX-13SLW-0226-SM-5S2NA	GTEX-13FHP-0226-SM-5K7WD	GTEX-Y5V5-2526-SM-4VBQ4	GTEX-139TU-0226-SM-5J1NM	GTEX-ZE7O-1526-SM-5J1NH	GTEX-13X6I-1526-SM-5SIAC	GTEX-P78B-1626-SM-2S1O1	GTEX-13FH7-2126-SM-5L3DJ	GTEX-14DAQ-2526-SM-5RQIO	GTEX-ZF2S-1526-SM-5S2OO	GTEX-OHPK-1626-SM-2YUN3	GTEX-139YR-2426-SM-5J1OB	GTEX-ZXG5-0326-SM-5GICH	GTEX-13OW6-0526-SM-5L3HY	GTEX-T5JC-0626-SM-3NMA6	GTEX-139TU-0526-SM-5J2M8	GTEX-11NUK-2026-SM-5PNVZ	GTEX-PWN1-0226-SM-5SI7O	GTEX-W5X1-1426-SM-3GIKH	GTEX-S33H-1126-SM-2XCB6	GTEX-145LU-2026-SM-5Q5E8	GTEX-146FH-2026-SM-5SI9I	GTEX-ZWKS-0326-SM-5NQ7G	GTEX-ZDTS-0226-SM-5HL7Q	GTEX-PWCY-2026-SM-5QGQ9	GTEX-11EQ9-1126-SM-5987I	GTEX-111FC-0226-SM-5N9B8	GTEX-ZZPT-0626-SM-5GZXT	GTEX-ZE7O-0226-SM-5S2N1	GTEX-13O61-2326-SM-5J1NJ	GTEX-1399T-1326-SM-5PNVH	GTEX-ZUA1-2126-SM-57YRB	GTEX-12584-0226-SM-5EQL5	GTEX-13O1R-0226-SM-5K7U5	GTEX-13N2G-2326-SM-5J1ON	GTEX-14C39-2526-SM-5S2UH	GTEX-X585-2526-SM-4QAS1
PRKAA2	3.97172	2.48395	0.721742	3.8387	4.19123	0.867488	0.17918	3.89495	4.43922	0.602471	3.67087	3.0812	0.507942	0.808871	4.36964	0.899177	0.454815	0.343397	4.22705	3.28865	0.628143	0.360523	3.44604	1.50498	3.94704	1.50569	3.56785	4.20159	0.727735	0.276931	0.649926	0.460103	4.19014	0.206153	3.49279	0.945553	4.21401	0.163423	1.14367	3.4958	0.820283	4.38659	0.739474	0.622718	0.692102	0.520863	4.4672	0.576792	0.991232
ADH1B	4.90991	3.90636	9.63329	4.28827	4.70899	8.69143	7.97309	3.64532	6.10722	9.16521	2.47085	4.11906	9.17618	8.72094	5.08208	8.30998	7.35377	9.25435	4.50555	3.88601	9.46129	11.2194	3.92077	9.7746	5.10726	8.27145	3.41704	2.92889	8.66302	11.2194	9.61931	9.33562	3.7349	9.26543	5.1027	8.7499	3.82065	9.22069	8.22684	7.46285	7.62352	4.83618	8.27937	8.78886	8.46463	10.4152	4.96808	10.701	8.57879
PGM2L1	1.54131	2.13052	1.14758	2.1395	2.11627	0.687202	0.628956	1.74786	2.38663	0.835116	1.53761	2.32015	0.839163	0.736435	1.39368	0.755701	0.726717	0.937189	1.48442	2.18166	0.591139	0.557326	2.74354	0.968483	1.54892	0.621688	1.68225	1.84281	0.652307	0.709908	0.339416	1.04192	1.99707	0.718548	1.48074	0.863558	2.4838	0.404141	0.952322	1.09115	1.54689	2.03535	0.632726	0.469657	0.892857	0.636162	2.51237	1.03985	0.838228
CHPF2	2.6296	2.40076	2.91129	1.75203	2.00222	2.14349	3.92018	2.98957	2.80169	3.36582	2.21967	3.35415	2.91259	2.22488	2.60634	2.94203	1.70504	2.89748	2.50844	2.43869	2.33446	2.67665	2.61343	3.13235	2.34706	3.32373	1.64076	2.38869	2.5944	3.10209	2.29171	2.33506	1.72588	3.14254	2.54476	2.67822	1.90628	3.03621	2.43712	2.5606	1.76051	1.98792	2.04166	2.43039	2.57586	3.99609	1.8709	3.12827	2.41714
ENO3	10.4723	9.97361	2.17215	10.3638	11.046	3.01656	2.78132	10.701	10.4723	2.59892	10.7744	11.5004	2.98493	2.94866	10.5659	3.23147	2.94641	3.02083	10.2642	9.7164	2.98338	3.22744	10.8132	3.16545	10.701	2.2519	10.9018	10.3368	2.77154	3.2313	2.96824	2.65345	10.4723	2.20876	9.89375	2.47116	10.701	2.79947	2.75383	8.21191	2.45105	10.312	2.55838	2.74403	2.68937	2.60824	10.8562	3.11547	3.20557
TPST1	2.34894	1.04782	2.60322	1.48517	1.79728	2.36112	3.81641	1.51301	1.20786	3.07414	1.26991	1.46104	3.28999	3.06562	1.40642	2.82426	3.29333	3.32035	0.902132	1.34901	3.3185	2.4453	1.35402	2.9105	1.26484	3.21405	1.96178	1.00651	2.98462	2.61245	2.62018	3.54769	1.56579	3.32423	1.12647	3.86362	1.39187	3.08593	3.73658	1.69962	2.9531	1.67532	3.55388	3.23611	2.43489	3.12988	1.36073	2.19678	3.39741
IL13RA1	4.23028	4.18605	4.66471	3.42369	3.8893	3.78218	4.37171	4.93881	3.56511	3.85935	3.79573	4.09829	4.42178	4.5014	3.8424	4.80901	3.5999	4.75409	3.72779	4.91382	3.88618	3.84161	3.89103	3.70542	3.62702	4.32264	3.70095	3.86033	3.58698	4.68736	4.68442	4.71745	3.69013	4.20569	3.50573	5.02496	3.59289	4.11989	4.63316	3.61123	4.22943	3.41251	4.23309	4.23928	4.32944	4.78012	3.53611	4.95515	4.34458
PFKL	4.01854	3.33479	5.75341	3.41321	3.57664	5.64002	5.6653	4.0758	3.6416	5.48288	4.60322	3.40772	6.05386	5.65229	3.86514	6.11277	5.34392	5.50483	3.72647	3.82573	5.6798	5.9443	3.12513	5.89837	3.3896	5.63118	4.87513	4.20095	5.6455	5.49667	5.5769	5.3974	4.24539	5.52568	4.06335	5.55907	3.23031	5.45179	5.6254	4.35461	5.54249	3.08983	5.22802	5.97679	5.74913	5.87578	3.09098	6.21988	5.3974
SDHC	6.3315	6.93245	5.91569	6.9162	7.10369	5.45179	6.63988	6.42938	6.57932	6.40892	7.10674	6.74191	6.01145	6.49258	6.22141	6.00754	5.55447	5.86997	6.43575	6.90814	5.78681	6.81112	6.71207	6.13546	6.28104	6.26174	7.21913	6.37197	5.72194	6.58138	6.26174	6.03772	7.15839	6.6987	5.81978	6.11551	6.48489	6.40892	6.17105	5.91865	5.5769	6.70105	6.10437	5.94988	5.77922	6.40543	6.89341	5.9308	5.48064
BIK	0.142262	0	0.217056	0	0	0.237847	0.245141	0	0.0924288	0.192976	0	0	0.0565872	0.136075	0	0.115029	0.357337	0.0608963	0	0	0.129865	0.0697313	0	0.254051	0.0737944	0.269808	0	0.242631	0.175398	0.138917	0.0909346	0.0342085	0	0.167251	0	0.0670873	0	0.284622	0.278886	0	0.0751527	0	0.177699	0.138262	0	0.0332485	0	0	0.0773181
KIF20A	0.0718084	0.167823	0.274769	0.172908	0.183356	0.257423	0.9094	0.125132	0.154109	0.183593	0.10827	0.0657903	0.820959	0.136075	0.318957	0.32042	0.0737609	0.343397	0.510919	0.119393	0.117675	0.369555	0.030232	0.348362	0.0737944	0.116353	0.0595923	0.143204	0.08822	0.655437	0.491479	0.185532	0.209939	0.167251	0.151099	0.0488794	0.312876	0.263456	0.219874	0.185769	0.0390406	0.0678919	0.170539	0.0959009	0.0825796	0.915678	0.480255	0.0169905	0.142918
MIOX	0	0	0	0.108969	0	0	0	0	0	0	0	0	0.0565872	0.0289562	0.0167034	0.0212591	0	0.00988588	0	0	0.0905159	0	0	0	0	0	0	0	0.0346201	0.0290502	0	0.0607108	0	0.0115302	0	0	0	0.061196	0	0	0	0	0	0.00984661	0.0622253	0.0332485	0	0	0
EXT1	2.53254	2.10319	3.67311	1.93064	2.86805	3.44986	3.4967	2.11125	2.13373	3.58824	2.49115	1.98869	3.5073	3.44324	2.34674	3.79688	3.62516	3.62152	1.93953	1.78953	3.91266	3.34156	1.76417	3.59128	2.03723	4.43898	1.86461	2.4631	3.49921	3.8265	3.34736	3.77291	2.33101	3.68368	2.24759	4.08312	1.91908	3.20131	4.09849	2.21379	4.40733	2.13456	3.70339	3.83237	3.92736	4.50994	1.88255	3.75079	3.70303
STC1	0.441132	0.383822	4.72788	1.54233	1.25727	4.89037	0.9094	2.09164	1.03385	4.75296	0.484336	1.01364	4.15228	1.1261	0.318957	1.60651	5.22912	2.22709	0.972068	0.619701	3.372	1.39212	1.17743	4.38908	0.775684	2.11554	1.80431	1.683	3.48854	2.52891	2.08624	1.50152	1.01877	1.86301	1.42954	1.8736	0.431728	1.16667	0.371346	2.23363	2.32753	1.07323	4.02083	2.77735	4.55883	2.62977	1.35112	2.71198	5.7004
NUPL2	3.01431	3.50695	3.16236	3.50048	3.96501	3.28697	3.37577	3.67514	3.55423	3.38059	3.04343	3.83721	3.63887	3.52336	3.41669	3.35774	3.5379	3.42835	3.52423	2.67808	3.18087	3.47215	3.66134	3.09947	3.6433	3.56856	3.25846	3.1261	3.47669	2.88418	3.49545	3.39607	3.27742	3.20493	2.87076	3.43062	3.54642	3.26581	3.55603	3.08331	3.48263	3.53474	3.79328	3.5073	3.38279	3.41581	3.66319	3.37814	3.56172
ARNT	4.27624	3.54888	4.19467	3.71131	3.9963	4.24733	3.65058	3.73169	4.10605	3.89476	3.69013	3.67992	3.85428	3.63595	4.41876	3.99287	3.79897	4.13163	4.45467	3.89951	4.36228	3.72871	3.96319	3.86263	4.18458	3.74281	3.20604	3.75661	3.94684	3.87851	3.79518	4.06102	3.88601	3.82025	3.54336	4.11231	3.98368	2.92748	4.23837	3.51062	4.24689	3.9377	3.88695	4.15463	3.65346	4.16012	3.72538	3.98547	3.44779
FUT8	2.15476	1.47062	2.2829	1.71231	1.82547	1.91735	2.97019	1.87556	2.20942	2.65596	1.41682	1.92017	2.39383	2.78598	1.90005	2.52088	2.14821	2.51697	1.83581	2.18556	2.16115	2.34441	1.77147	2.09883	1.85231	2.42252	1.28217	1.83487	2.37217	2.51668	2.29967	2.47825	1.50196	2.79682	1.51812	2.76476	1.31614	2.41494	2.83576	1.67987	2.32753	2.01045	2.59375	2.46614	2.02843	2.39999	1.9697	2.15926	2.38355
PPP2R1B	1.94461	2.73086	3.62352	2.02227	2.42087	2.25856	4.12702	2.96679	1.76066	6.58348	2.16854	2.60385	4.37193	4.47396	1.81008	3.57299	4.07264	3.35943	2.54289	2.496	3.88265	5.15574	2.25026	2.64499	2.50986	2.05931	2.50775	2.40555	2.85267	4.46022	6.09051	4.63551	2.35969	5.69675	2.70146	3.09912	1.82862	4.63965	2.38575	2.71697	3.55054	2.06291	3.09591	3.21053	4.61422	5.24394	2.00279	3.92716	2.57491
KIF2A	2.32686	1.63761	2.28109	1.33534	1.48504	1.95256	2.30767	1.95445	2.18362	2.39765	1.31629	2.30953	1.87154	1.89405	3.04428	2.18723	2.26704	2.24353	2.50512	1.96109	1.94938	3.19532	1.68004	2.36343	2.37637	2.29674	0.992862	1.79884	1.79126	2.41509	2.78161	2.30705	1.73441	2.27542	2.61612	2.12339	1.97817	2.04009	2.22755	1.5492	2.20682	2.14321	1.88189	1.83677	2.15942	2.51697	1.8956	2.42281	2.09995
HK2	3.68604	5.99003	2.24692	2.23786	3.30083	2.19163	3.52582	6.46405	2.77927	2.17277	3.46653	4.82919	2.97323	2.30893	1.74605	2.73675	2.80186	1.79658	3.89556	5.81648	1.9325	4.18904	5.75127	2.76838	1.77333	3.00514	3.42141	1.76263	1.39427	4.52879	5.16357	3.38059	4.24539	3.29831	1.63563	2.26504	4.5112	5.53799	0.872124	1.7848	3.01512	3.18334	2.69453	2.04099	2.5432	5.93198	3.21021	2.63373	1.2731
DSC2	0.52785	0.123934	0.982959	0.261464	0.252932	1.27695	1.94988	0.418411	0.378704	0.950353	0.229746	0.271591	1.60591	1.46937	0.483379	1.48752	1.15753	2.18099	0	0.294286	1.03314	1.43276	0.0521731	1.25122	0.462261	0.621688	0.308983	0.263285	1.0469	1.94396	1.46584	1.79572	0.233539	1.27905	0.242556	0.711955	0.231349	1.65342	0.92677	0.242485	1.58168	0.253307	1.31644	1.02484	2.06095	1.31836	0.311472	2.32973	1.18644
NUP88	4.53349	5.33584	4.29916	4.65286	4.56732	3.66801	4.15568	5.14378	5.03345	4.26239	4.27117	5.23564	3.82612	3.96118	5.06242	3.50173	3.93612	4.01526	5.2565	4.64784	4.31709	4.2536	4.76552	4.11846	5.3614	3.9152	4.59384	4.7232	4.50994	4.1383	4.00569	3.94128	4.6237	4.00958	5.2306	3.72188	5.02627	4.51366	3.84314	5.60152	4.10119	5.19542	4.24624	4.21051	4.49629	4.22488	4.69949	4.0451	3.96709
SPAG4	0.768916	0.617049	1.5273	0.614007	0.593367	1.69824	1.87928	0.811762	0.694833	1.18644	0.406734	0.750543	1.10556	0.480571	1.06475	0.409898	1.34429	1.62961	0.409373	1.20719	1.20488	0.997113	0.915858	1.32142	0.734605	0.853557	1.47749	0.6283	0.829579	1.26896	0.619602	0.672884	0.901392	0.902713	0.650867	0.620753	0.990014	2.28139	0.582615	1.06379	1.14805	0.976252	0.958	1.09757	1.27695	0.810617	0.458966	0.838913	1.38472
ENO2	2.22815	2.23521	3.33173	2.34488	2.78731	4.26059	2.33304	2.26629	2.15169	3.68257	2.97529	2.32015	4.11738	3.59055	2.9314	3.37256	3.89456	3.60453	2.16823	1.99482	4.49108	2.04393	1.63189	5.61677	2.77814	5.21311	2.41163	1.96658	3.94606	2.37498	2.26771	3.79347	2.25364	2.75559	2.72402	5.14907	1.87296	1.66152	5.27441	3.38837	5.16965	1.72515	3.96501	4.06997	3.55461	3.98126	2.00279	3.0949	4.97386
PHKA2	3.21539	3.40154	3.40638	4.08791	4.02721	3.84161	3.4261	3.10747	2.64984	3.61538	4.10793	3.04152	3.82923	3.47897	3.19851	3.34447	3.69896	3.59524	3.6835	3.2162	4.25274	4.45611	3.24094	3.13559	3.10588	3.59362	3.89164	4.00138	4.00035	3.67549	4.9239	4.04034	3.50902	3.5664	3.9156	3.59019	3.2391	4.2536	3.19915	3.53439	3.46229	3.42852	4.379	3.85467	3.50817	3.10078	3.60816	3.30452	3.62627
PRKAG3	5.30045	3.34481	0	5.15999	5.14196	0.0166689	0.0133677	3.53983	3.72018	0	4.07495	4.66918	0.0565872	0.0154232	4.00117	0.0402859	0	0.00455622	3.18319	4.10353	0.0174334	0	5.85258	0.0515383	3.07972	0.322643	3.99387	4.53445	0.0346201	0.0798051	0	0.0194987	4.66205	0	1.44349	0.057676	4.53817	0	0.185186	0.866437	0	5.04797	0	0.00725961	0	0.0234364	5.041	0.0245027	0.105493
SAP30	1.81835	2.84011	2.83808	2.85204	2.17309	3.70524	3.98126	2.70072	3.3942	2.78461	2.30829	3.0812	3.33207	2.34348	2.79587	4.39971	3.00499	4.77842	2.39873	2.59829	2.42498	1.82717	2.48891	4.39252	2.80217	3.36617	2.32498	2.45013	2.87011	2.75477	2.1007	1.80564	2.46454	3.2391	2.89511	2.96063	3.03377	3.60834	2.54209	3.12334	2.99004	3.15062	2.75145	2.56957	2.73406	3.49653	3.4856	3.29613	3.53189
NUP155	1.90711	2.09589	1.99515	2.02227	2.06682	1.64167	1.80397	2.24632	2.02167	1.91988	1.75988	1.95694	1.86301	2.41555	2.21622	2.00296	2.19617	1.81057	2.25433	2.16823	1.68999	1.83611	2.36112	1.7971	2.02374	1.87311	1.97909	1.92079	1.73487	1.95758	2.38321	2.03302	2.22518	1.94204	1.67278	1.94655	2.08422	1.68055	1.80431	1.95523	2.18443	2.00063	2.04585	2.05579	2.34738	2.5376	1.94729	2.24194	1.683
PDHB	6.13831	6.45268	4.42619	6.92427	6.37023	4.39649	5.46745	5.82854	5.81978	4.8388	6.81112	6.2858	4.7232	5.12752	5.88293	4.77221	4.41086	4.59593	5.76315	6.49839	4.46261	5.30719	6.35173	4.98694	5.72194	5.23448	6.90001	6.36509	4.85541	5.00341	5.15115	4.93506	6.92971	5.19834	5.33181	4.88494	6.11699	5.3962	5.14837	4.99527	4.31186	5.91507	4.932	4.72651	5.16179	5.11491	6.31184	4.52435	4.4324
POM121	3.42991	3.87614	3.64985	3.73151	3.54265	3.575	3.4809	3.90266	3.55942	3.60007	3.56873	3.86592	3.32559	2.98849	3.55621	3.33886	3.24515	3.44342	3.78946	3.86884	3.8389	3.91481	4.03685	3.47635	3.40361	3.32951	3.46179	3.49439	3.24332	3.85311	3.71205	3.45759	3.46618	3.38501	3.61701	3.1653	3.53246	3.87476	3.21242	3.64728	3.25541	3.46146	3.16646	3.33291	3.64914	4.24667	3.58807	3.66785	3.54854
GPR87	0.219422	0	0	0	0	0	0	0	0.0924288	0.0335744	0	0	0.162925	0	0.0290705	0	0	0.00988588	0	0	0.0174334	0.0600501	0	0.0314779	0	0.0551869	0.0813277	0	0	0	0	0	0	0	0	0	0.287216	0.0484769	0	0	0	0.0906275	0	0.0809398	0.0622253	0.0234364	0.104103	0.0245027	0.0681425
TGFA	0.315298	0.123934	0.162689	0.172908	0.139335	0.16429	0.656901	0.082491	0.261533	0.399211	0.229746	0.0657903	0.62185	0.443808	0.132935	0.550249	0.255631	0.583111	0	0.218272	0.149483	0.225732	0.459169	0.322737	0.0737944	0.253975	0.0813277	0.0986592	0.161995	0.10329	0.672356	0.199928	0.115782	0.57318	0.0830259	0.145204	0.153793	0.463227	0.471919	0.0994302	0.179331	0.195565	0.255025	0.264735	0.419151	0.405929	0.228577	0.55474	0.273365
INS	0.476793	0	0.426194	0	0	1.18954	0.198352	0	0	0.429873	0	0.612379	0	0	0.483379	0.338565	0.531473	0.114689	0	0	0.167375	0.109788	0	0.218243	0.72231	0.154536	0	0.193413	3.79292	0	0	0	0.761392	0.139724	0	0.0883958	1.82862	2.38132	0.0809995	0	0	0.722029	2.15698	0.648847	0	0	0.721389	0	0.673452
PKLR	0	0.0633909	0.0631116	0	0	0.0166689	0	0	0	0.0335744	0	0	0.0350602	0.0968681	0.0167034	0.0212591	0	0.0150682	0	0	0	0.0414545	0	0	0	0.0382806	0	0.0986592	0	0.038216	0.0553071	0.0264543	0	0.03573	0.0830259	0.0257208	0	0.0266372	0.011381	0	0	0	0.00697178	0.00725961	0.0825796	0	0	0.0411658	0
GOT1	6.23122	7.9035	2.99914	7.73139	7.98592	2.26431	3.46864	5.59336	5.82633	3.01334	8.09134	6.53904	2.87735	2.79139	5.1976	2.49261	2.75006	2.63641	6.15874	7.47549	3.04592	3.20096	7.30063	3.48787	6.2571	3.50048	8.57879	6.96853	2.75606	2.82763	3.49812	2.36172	7.6792	3.20922	5.64353	2.77055	7.15212	3.54623	2.65156	7.21236	3.03487	7.10049	2.79805	2.95391	3.52423	2.96663	7.68413	2.69013	3.27844
B4GALT2	4.66758	4.52729	4.25274	4.86683	4.71309	3.7398	4.64916	5.00501	4.95265	4.40272	5.01905	4.95421	4.01218	4.69139	4.44653	3.80393	3.4868	3.60308	4.59334	4.97546	2.92699	4.59996	5.05233	4.14232	4.34097	4.72973	5.04433	5.22202	3.51465	4.85873	3.73228	4.06437	4.99367	4.80578	5.19983	3.8387	4.8557	3.88735	3.48838	4.10542	3.57192	4.37764	3.55676	3.86342	4.09145	4.4255	4.57937	4.17392	4.08018
PLOD1	4.31801	4.17457	4.23113	4.67879	4.42499	4.80727	5.63413	4.33373	4.30473	6.01537	4.53693	4.4331	4.39436	4.69027	3.59489	4.83994	4.25057	5.36344	4.02493	4.51244	4.6642	5.11491	3.87555	4.03644	3.592	4.86772	4.42477	4.37492	4.64758	4.73169	4.84543	5.09291	4.51046	6.10994	4.06561	4.45903	4.08854	4.24276	4.69569	3.50939	5.29028	3.94864	4.19249	4.46816	4.50265	4.41317	4.43473	4.44916	4.65551
NANP	0.785733	1.43449	1.23415	1.02335	0.941549	0.776137	1.1292	1.263	1.42004	1.02484	1.02989	1.37024	1.04112	0.768175	0.849304	0.575607	0.775684	0.717312	1.00068	1.43301	0.561536	1.01364	1.1659	0.882995	1.02827	0.692102	1.12167	0.728015	0.69835	1.27362	0.785159	0.907195	0.713376	0.957878	0.922004	0.995164	1.29079	1.3173	0.781341	1.29518	0.997573	1.11136	0.775684	0.769709	0.862435	1.61632	1.19488	0.953774	0.861152
LCT	0	0	0	0.0563008	0	0.0134355	0	0	0	0	0.0494281	0	0	0	0.0290705	0.0117911	0	0.00455622	0	0	0.0131424	0	0	0	0	0	0	0.0559572	0	0	0	0.0194987	0	0.00730858	0.066063	0	0	0	0	0.0430322	0	0	0.00697178	0	0	0	0	0	0
PPP2R5D	4.23683	4.67023	3.5448	4.3103	4.12113	3.79254	3.83801	3.9355	4.24321	3.95825	4.31687	4.50409	3.83315	4.16872	4.59023	3.93351	3.53316	3.67514	4.61779	4.17436	4.09206	3.94905	4.44441	4.04304	4.47827	4.31642	4.24408	4.56859	4.11482	3.76305	3.91717	4.11169	4.29053	4.15674	4.49108	4.38706	4.52854	3.27099	4.13707	4.44253	3.93076	4.07264	3.93095	4.31118	3.3701	3.54088	4.25449	3.63684	3.96871
AKR1A1	5.19983	4.1805	5.30523	4.34708	4.37674	5.39079	6.24451	4.53943	4.72762	5.41916	4.64445	4.35416	5.92596	6.35173	4.95861	5.94804	5.34807	5.95792	4.45975	4.1463	5.59147	5.58529	3.92757	5.24511	4.99463	5.83544	4.32712	4.87076	5.83194	5.17215	5.73136	5.42384	4.28314	6.04448	5.83194	5.92352	4.07974	5.57084	5.98691	4.70765	5.1786	4.53766	5.50705	5.97232	5.42859	4.95109	4.35329	5.39493	5.40484
GCLC	2.78807	3.36099	3.0409	3.36252	3.02294	2.35224	2.85907	3.27016	3.19801	3.17841	3.03245	3.60434	4.09227	3.83987	3.18286	3.8607	2.4422	2.62565	3.36634	2.87801	2.57334	4.16982	2.69218	2.66074	3.09475	2.54103	2.87752	2.65216	2.33931	4.47803	4.38504	3.67955	3.07235	3.69311	3.22276	2.90472	3.09912	3.88793	2.28396	2.58479	2.80498	3.69088	3.09979	2.90952	2.97562	4.02205	3.5305	3.56031	2.3945
PAXIP1	1.99792	2.5991	1.82848	2.09995	2.09001	1.4641	1.9827	2.27511	2.49764	2.09508	1.96565	2.57977	1.69264	1.45097	2.14942	1.75033	1.84729	1.72351	2.51825	2.25132	1.86348	1.74108	2.28814	1.97339	2.33477	1.81073	1.73646	2.06051	1.71701	1.81309	1.84594	1.96658	2.02326	1.72042	2.64784	1.99252	2.42102	1.6192	1.92064	2.12554	1.94034	2.40912	1.784	1.82133	1.72685	2.04288	2.51979	1.87154	2.02326
LDHAL6A	0.084472	0.123934	0.0448567	0.196497	0.0614768	0	0.0556794	0.082491	0.112056	0.0792179	0.0670236	0.12934	0	0	0.0167034	0	0	0.00641457	0.236298	0	0	0	0.111022	0	0.0548632	0.0382806	0	0.167823	0.0800485	0	0	0.0194987	0.0948382	0.0115302	0	0.0670873	0.153793	0	0.0173399	0.0430322	0.0467228	0.113795	0.00979767	0	0	0.0436663	0.104103	0.0113987	0.122028
ANG	2.43256	1.75819	3.69729	1.9529	1.68637	4.05747	3.20719	2.10181	1.7415	4.11717	1.75988	2.08095	4.16447	4.41804	2.84426	4.07516	3.20956	4.32242	2.60634	2.34304	4.92267	5.31148	1.73821	5.05904	2.73813	3.91304	2.00673	1.55357	4.02371	4.69462	4.34754	4.53047	1.53745	4.67985	2.75285	4.68812	2.12308	4.86413	4.21685	3.36822	3.74661	2.33683	4.41922	4.38908	3.05412	3.59793	2.12976	4.22812	4.3215
AGL	5.82084	4.17796	1.78983	5.52438	6.45643	1.83366	1.68131	4.85042	3.70244	1.43449	5.64104	5.99586	1.91583	2.12039	6.18826	2.16225	1.51492	1.55871	3.69859	4.4554	1.42812	2.0313	5.07703	2.28046	4.27424	2.66703	5.95302	5.39331	1.57011	2.18409	1.76339	2.19555	6.39309	1.98983	3.52705	2.10011	5.35366	1.72996	1.99562	2.43458	1.88442	5.0292	1.72996	1.46761	1.46806	1.73575	5.30913	1.85804	1.35932
ALDH3A1	2.37262	0.0822137	0.237278	0.240399	0.523571	0.664761	0.583822	1.00899	0.650088	1.57465	0.830508	0.17464	0.815958	1.50553	0.543888	0.556547	0.860599	1.07467	2.06714	0.192164	0.586647	0.550024	0	1.14016	2.91449	0.360206	0.308983	0.326813	1.5475	0.810112	0.167921	0.691735	0.410743	0.259301	0.832129	0.74885	0	2.04009	0.785243	0.721085	0.520936	0.606936	0.623997	1.20866	1.21504	0.849186	0.411513	0.74494	0.44687
CHST6	0.126596	0.0822137	0.0448567	0.0563008	0.0797791	0.0377839	0.101349	0.585166	0.0562657	0.0887379	0.0670236	0.0657903	0.0350602	0.0104967	0.0167034	0	0.0232798	0.0848097	0	0.119393	0.0103246	0	0.030232	0.141343	0.0924919	0.503188	0.0595923	0.0986592	0.0171296	0.021506	0.0487562	0.0264543	0.0552879	0.066277	0.2251	0.0133889	0	0	0.00755747	0.0341501	0.0390406	0.0678919	0.00697178	0.0196767	0	0.0332485	0.0481844	0.0113987	0.105493
NDC1	1.58718	2.59392	1.38391	1.33534	1.44422	1.13031	1.72656	1.93677	2.10181	1.73953	1.15059	2.64373	1.33932	1.38498	1.63685	1.39983	1.14572	1.25347	2.0368	2.23521	0.935319	1.26565	1.73821	1.55372	1.86932	1.37864	1.43377	1.28155	1.1881	1.521	1.40132	1.60014	1.41576	1.64108	2.12587	1.32036	1.95445	1.53847	1.59944	1.43775	1.66926	2.31688	1.10834	1.12033	1.5517	1.66343	1.79434	1.59216	1.37163
TSTA3	3.86651	3.95502	4.43332	3.84428	3.71609	4.60449	4.96744	4.32944	3.59055	4.72402	3.94486	4.01079	4.25948	4.15758	3.79784	3.94844	5.00629	4.62604	4.01038	3.60453	4.25515	4.48362	3.68642	4.20549	4.2149	4.3121	4.10478	4.04471	4.66891	4.45684	4.24386	3.93194	3.80587	4.3678	4.42408	3.91779	4.21291	4.97195	4.20745	4.67697	4.22943	4.17026	4.18136	4.5278	4.38366	3.74242	4.1014	4.07852	4.68496
ALDH9A1	5.52792	4.43613	4.95704	5.48513	5.44568	4.26832	5.54249	5.32824	4.79239	5.35131	4.95327	4.42247	5.18521	6.04107	5.51815	5.28989	4.82683	5.08544	5.35012	4.33485	4.81424	5.9344	5.1452	4.88702	5.20973	4.79924	4.8169	5.43411	4.10287	5.47623	6.23046	5.4431	5.32428	5.72824	4.2238	5.07326	5.05368	6.22286	4.85995	4.1871	4.49581	5.20019	4.93292	5.11526	4.8542	5.17644	4.80268	4.95892	4.343
GAPDH	12.1295	11.3558	9.05705	11.4273	12.2478	9.04653	10.4723	11.8279	11.9219	9.61931	11.5004	12.5174	9.26543	9.38558	12.1295	9.61931	9.00417	9.36029	11.5784	11.3558	8.77947	8.83002	12.2478	9.51196	11.7393	10.3638	11.8279	11.6598	9.02579	9.5512	8.91183	9.06764	11.3558	9.70275	12.1295	9.20989	11.6598	8.54282	9.33562	11.3558	9.37317	11.8279	8.92185	9.10066	9.15469	10.1774	11.9219	9.33562	9.22069
GUSB	3.80315	3.33479	4.61323	3.18087	3.47407	4.89674	4.50599	3.52912	3.3845	4.22252	3.60816	3.48453	5.27637	4.71689	3.73114	5.51636	4.99015	4.96269	3.44572	3.16445	5.05771	4.73392	3.44015	4.63806	3.71648	4.93136	3.75587	3.78578	5.23635	4.51414	5.14306	4.83098	3.46353	4.23928	3.87003	5.0102	3.37218	4.56214	5.12506	4.28895	4.82978	3.58626	5.06312	5.18227	4.3893	4.48918	3.30569	4.80211	4.81572
ADH5	5.41705	4.45467	6.12272	5.2064	5.06073	5.77699	6.33813	4.74326	5.88527	5.9985	4.84862	4.54907	6.3966	6.63549	5.48782	6.26969	5.35288	6.04379	5.45873	5.1693	6.11277	7.00525	4.63653	6.99112	6.08375	6.41067	4.7577	5.14342	6.0988	7.29686	6.63332	6.49454	5.06615	6.2858	5.20496	6.5531	5.21532	6.42478	6.38606	5.30127	5.84807	4.98759	5.82412	6.22141	6.12832	6.97718	4.67159	6.78462	5.73971
GPC4	5.05872	2.88323	1.72427	2.67598	3.07988	2.28871	2.06625	3.71411	2.9105	2.62705	2.54446	2.69756	4.00443	2.95375	2.41856	3.38024	1.71701	2.3256	2.44903	3.6261	3.19562	2.10165	2.54179	2.81069	2.36001	2.67255	2.89934	2.71788	2.57915	1.84154	2.73502	2.83513	3.13038	2.48939	2.23614	2.89511	2.96857	1.67742	2.51048	1.7096	2.56429	2.42463	2.33133	2.85046	2.16379	2.10552	2.71291	2.19271	2.75477
ALDOA	11.2873	11.4273	8.88055	11.3558	11.9219	8.55198	9.37317	11.4273	11.6598	9.36029	11.3558	12.2478	9.03622	9.18776	10.9018	9.01498	8.87029	8.6436	11.2873	11.046	8.48147	9.42278	12.1295	9.48676	11.5004	9.48676	11.7393	10.9493	8.55198	9.87854	9.07848	8.92185	11.2194	9.25435	11.6598	8.89024	11.3558	9.03622	8.6436	11.2194	8.91183	11.4273	8.43085	8.81957	8.91183	9.83223	11.8279	9.03622	8.94278
NUP85	3.39811	3.73943	4.37444	3.53774	3.36513	4.18417	4.41643	3.87202	3.10926	4.82305	3.86148	3.75324	4.33508	4.91201	3.42714	4.54192	3.91657	4.82012	3.69475	3.74376	4.56562	4.18289	4.04117	4.25404	3.43581	4.29762	3.83835	3.20939	5.0463	4.13707	4.17712	4.49972	3.61123	4.11251	3.74566	4.45563	3.71077	4.20224	4.60602	4.42907	4.39788	3.56603	4.60242	4.77475	4.83246	4.44064	3.31288	4.39067	5.32784
PGK1	7.47982	7.3264	6.93245	7.27862	8.12686	6.59775	7.65878	7.2643	7.40526	7.51997	7.42913	8.19044	7.19177	7.19504	7.60904	6.9162	6.10437	6.77256	7.21236	7.07431	6.29393	6.73242	8.06437	7.27862	7.55187	6.88934	7.71549	7.5658	6.2649	7.24313	6.55905	7.02567	7.29686	7.23612	8.01752	6.53904	7.18511	6.66151	6.51568	7.27154	6.53226	7.40927	6.31022	6.50213	6.94618	7.37356	7.39314	7.31491	6.15719
G6PC2	0.0379275	0	0.162689	0	0	0.0264957	0.0273861	0	0	0	0	0.085868	0.042415	0	0	0.0117911	0.268025	0.0608963	0	0	0	0.186092	0.0802505	0	0	0.0551869	0	0	0.0713607	0.246157	0	0	0.0743886	0	0	0	0	0	0	0.0341501	0.146419	0	0.032803	0.0141696	0.194852	0	0.0481844	0.0813774	0
PFKM	8.74009	7.86114	3.18486	8.27145	9.47427	5.24394	4.85481	8.56101	8.03079	3.9903	8.34182	8.58811	3.57228	3.13863	9.53817	3.46246	3.77992	4.9969	9.46129	7.44573	5.22727	3.58213	9.00417	4.36735	9.24304	4.69382	8.26399	9.03622	4.81132	3.38467	4.02743	3.81795	8.1621	4.08293	7.92212	4.01956	8.74009	2.91594	4.28071	7.90955	3.64457	9.26543	4.51564	5.03904	3.05871	3.24247	8.40595	2.63891	4.4055
ADPGK	2.93714	3.07123	4.44137	2.7527	2.71562	4.54192	4.75438	3.22343	2.91808	4.02903	2.45449	3.20719	5.07191	4.62757	3.0725	4.5651	4.35211	4.92026	2.897	2.73576	4.38434	4.1331	2.86853	3.85311	2.88132	3.86342	2.57682	2.20364	4.49729	4.33866	4.75798	4.5526	2.65693	4.20287	2.82144	4.16982	2.8937	4.0356	4.34413	3.43839	4.28668	3.00029	4.54586	4.2954	4.56732	4.49877	2.95169	4.46792	3.90129
HS6ST2	2.28931	0.506751	0	0.614007	0.880677	0.0861213	0.245141	2.58434	0.360654	0.249858	1.36718	0.971513	0.042415	0.0370014	0.483379	0.00843873	0.0232798	0.174529	0	0.374604	0.143522	0	2.14713	0	1.32239	0.0382806	0.288495	2.00921	0.103355	0.0476671	0.115994	0.0194987	0.683549	0.176532	0.650867	0.032821	0.513906	0.0266372	0.011381	0.382103	0	0.47812	0.0795788	0.15099	0.0178189	0.0234364	0.43564	0.032343	0.050337
NT5E	2.80752	0.545447	2.6051	0.546316	1.41724	2.54628	3.24315	1.57527	1.06523	3.27016	0.959106	0.750543	3.56332	3.82804	1.56269	3.75266	2.7717	2.78946	0.773692	0.597977	3.37814	2.65952	0.517252	3.50939	1.68285	4.44846	0.836598	0.71252	2.60148	1.71189	2.47329	3.92574	0.927135	3.57873	0.742206	4.816	0.342525	1.92812	4.56636	1.63653	3.5223	0.775973	3.92455	3.2167	2.06095	3.53629	0.54425	2.1443	3.23229
ADH4	1.09115	0.444985	0.142538	0.379625	0	0.150392	3.52705	0.459208	0.446936	1.48739	0.0874764	0.198723	0.68646	0.384305	0.0977242	0.450173	0.15276	2.15656	0	0.70041	0.341035	0.713832	0.431728	0.704708	1.07813	0.172399	0.126129	0.167823	0.168671	0.546613	1.8902	0.0194987	0.293958	0.390798	0.50099	0.342171	0.650951	0.610778	0.011381	2.15684	0.0950623	0.407688	0.228875	0.410951	0.788567	1.42137	0.56557	2.33208	0.575177
GALK2	2.90254	3.60381	2.71104	3.70283	3.56548	3.43806	3.10926	2.74056	3.36496	3.12108	3.40412	3.19319	2.92109	2.90239	3.04834	2.22876	3.34124	3.44535	3.36924	3.51114	3.54123	2.87768	2.95617	2.81227	3.08542	2.86981	3.43478	2.83034	3.44967	2.76096	3.46025	3.26077	3.51502	3.09426	2.84216	3.13183	3.59901	3.07203	3.20231	2.88259	3.64858	3.57891	3.28896	3.1709	2.98832	2.48923	3.24934	2.62333	3.37814
STMN1	4.35573	2.89951	3.35517	3.56839	3.35632	4.52311	4.79611	3.77008	4.94126	3.83276	3.64237	4.09452	5.60056	5.0695	5.20568	5.02004	4.93443	5.42474	2.81465	2.78175	5.18954	4.76859	3.06002	4.68761	3.33904	3.86672	2.93698	4.18225	5.10929	3.92638	4.62012	4.33891	4.25948	4.97546	4.40921	3.84954	4.11968	4.43874	4.42385	4.08249	4.19813	3.3278	5.52438	5.42252	4.55309	3.5188	3.91677	3.81717	5.02728
GYS2	0.0475434	0.191629	1.77237	0	0.0797791	0.0785346	0.151948	0.103242	0.0562657	0.259338	0.10827	0.0657903	1.04112	0.65578	0.0290705	1.03435	0.123362	0.0770969	0	0.119393	0.0372795	1.27072	0.030232	1.44232	0	1.19961	0.0813277	0.0559572	0.0171296	0.560566	0.644482	0.222602	0.185095	0.066277	0	1.41151	0.129817	1.59149	0.384051	0.123565	0.596757	0.0906275	0.0870202	0.0391616	0.297667	2.43177	0.0757064	0.774758	0.235286
LDHB	5.95731	7.89138	8.20472	7.19504	6.12127	6.92971	8.01752	6.91082	6.09951	8.28712	7.89138	6.20029	7.78622	7.9538	6.07287	7.40114	7.30063	7.53808	7.08794	7.62856	6.98837	8.86016	6.04175	8.03731	5.50394	7.45427	7.73139	6.95743	6.99112	8.70086	8.51638	7.96646	7.83799	8.36582	5.25379	7.64876	6.91082	9.36029	7.12299	7.3264	6.70987	4.76496	7.61874	7.47549	7.33045	8.58811	6.64645	7.94739	7.00525
MXI1	4.16705	3.07511	3.97291	4.46524	3.39281	4.56361	3.05593	4.04015	5.12966	2.97482	3.80839	4.39252	4.11025	4.00363	4.93353	3.87969	3.74394	4.13729	4.86713	4.17436	4.24255	3.72	3.15092	4.80154	4.9466	3.81427	3.57353	4.34074	3.79292	4.343	4.04738	4.24058	4.08751	3.21257	4.86294	3.76021	4.64498	3.29434	4.232	4.62864	4.1833	4.81514	3.81815	4.03231	3.4562	3.58735	4.75522	3.71205	5.0463
PDHA2	0	0	0	0	0	0	0	0	0	0	0	0	0	0	0	0	0	0	0	0	0	0	0	0	0	0	0.0813277	0	0.0224052	0	0	0	0	0	0	0	0	0	0	0	0	0	0	0.00984661	0	0	0	0	0
TGFBI	4.74189	3.30876	6.16459	2.99547	4.25078	5.33909	6.40364	4.92821	3.55566	7.56094	4.31909	4.02553	6.59979	6.71426	4.00835	6.5216	5.09488	6.96032	3.2328	2.80736	5.86297	5.55353	3.02405	6.09597	3.6835	6.31022	4.06459	3.86185	6.00623	5.71372	5.96539	7.41702	3.89202	7.10995	4.82392	6.46312	2.99036	6.12904	7.45015	4.94982	6.08375	3.92018	6.15874	6.47333	6.64427	6.03512	3.15507	6.70105	6.61632
PYGL	2.78336	1.49394	5.42004	1.89303	2.05116	4.2716	5.61771	2.86205	1.88144	5.87997	1.86396	1.94218	5.37996	6.31184	2.44113	5.35209	4.23376	5.09759	2.09459	1.88025	4.7714	6.75849	1.5098	4.42108	2.20636	4.07769	1.98388	2.04615	3.9011	6.13684	5.82084	5.6254	2.02812	5.67186	3.85588	4.91748	1.6679	6.3315	3.49528	3.22442	3.87614	1.63793	5.00341	4.84282	5.01641	5.68689	1.63028	5.48782	3.68423
ALDH2	6.62696	6.42122	7.9795	6.96032	6.81235	6.09597	6.60807	7.139	6.33993	7.12614	6.97718	5.62684	6.2414	7.24663	5.71061	6.71771	6.31354	6.2414	7.32239	6.75613	7.19177	9.04653	6.8404	7.00525	6.51172	6.89473	6.35332	6.21605	6.51766	8.47281	8.08468	7.82053	6.78948	7.47982	6.71658	7.72081	6.3151	8.31781	6.19578	5.8099	5.22279	5.37289	6.4303	7.53345	5.66079	8.07757	6.2571	7.78065	6.02786
PGM2	1.11827	1.19797	2.88826	1.44934	1.7238	3.61373	3.36134	1.24394	1.18954	3.06932	1.23428	1.28244	2.77895	3.14207	1.22432	2.56089	2.92493	3.39367	1.01339	0.992732	2.67124	1.97642	1.01852	2.54395	1.01688	2.85778	0.981167	1.04292	2.43289	2.27651	2.56973	2.78992	1.24879	2.80706	1.25159	2.72213	1.03722	2.26629	2.94529	1.57949	3.86015	1.31576	2.68424	2.77563	2.99211	2.18616	1.20591	2.68442	3.07972
VLDLR	3.50902	2.96381	2.55148	3.8738	3.98448	2.21528	3.23527	4.39346	3.88675	3.57211	4.08812	3.56067	1.9563	2.85652	2.98322	2.12679	3.10487	2.38071	2.95425	4.31162	3.94249	3.74836	4.06955	2.75285	3.04883	2.65693	3.71963	3.67234	3.96059	2.97035	2.96015	4.78732	4.03953	3.96278	2.50162	2.35518	3.99108	3.20346	1.78371	1.27775	1.76204	3.54176	3.68183	4.26853	2.33882	3.78372	4.20395	2.0346	2.46122
B4GALT7	3.70542	3.65058	3.96583	3.53774	3.4704	3.05887	4.20008	3.59399	3.70376	3.82902	3.87262	2.8509	3.32797	3.98208	3.2621	3.51967	3.12893	3.49561	3.63134	3.44849	3.19416	4.1871	3.89933	3.79365	3.31918	3.48245	3.60834	3.44099	3.28459	4.12468	4.13599	3.04543	3.44324	4.32757	3.20752	3.23363	3.29679	3.80071	3.20687	3.67161	3.02651	3.42227	3.01446	3.26127	3.58717	4.21246	3.77495	3.97457	3.34004
PC	2.93991	3.93631	5.61868	3.08331	3.20803	3.00591	4.86236	3.3694	3.86943	5.41069	3.75285	4.87195	5.12897	4.963	3.29166	3.89754	3.77896	4.85215	3.21357	2.90857	4.86265	7.30063	3.79861	4.87598	2.72732	4.42454	3.8891	3.34634	2.82558	6.75731	6.30204	5.04863	3.76835	5.83194	4.22727	4.36964	3.93234	6.62907	2.28585	3.36357	2.66819	3.12574	4.26853	3.83412	4.48192	5.3778	3.86495	5.13771	3.15904
GMPPA	3.37747	4.10521	3.78869	3.36634	3.73246	4.22879	4.71609	3.53983	4.11526	4.5159	3.64785	3.74394	4.02967	4.22812	3.53492	3.90791	3.83077	4.19207	3.885	3.67014	4.1201	3.66061	3.92496	3.82555	3.61519	4.06829	3.52965	3.46705	4.25078	3.60417	3.66282	3.67806	3.28093	4.12031	4.2458	3.61481	3.94803	3.36186	3.98547	4.31118	3.25658	4.13911	3.98888	4.01506	3.80627	3.25273	3.45191	3.7931	4.09165
ALDH3B1	1.42137	1.30492	1.96874	1.30917	0.709243	3.64568	3.37577	1.17056	1.77223	1.75913	1.1862	0.559362	2.93864	2.88035	1.08327	3.4163	1.38679	3.30134	1.00068	1.43301	3.20063	2.2979	1.0529	2.40881	1.17145	2.87281	1.11023	1.13573	3.16712	3.07445	1.55915	2.05993	1.31401	2.76714	0.566212	2.76283	1.60272	2.13069	2.31906	1.17791	1.71381	0.898803	2.49436	3.14565	2.29841	2.51933	1.39842	2.92171	1.14042
CD44	4.68709	2.54757	6.59168	2.60604	4.04199	5.53892	5.97171	4.64046	2.82652	6.08783	3.60453	2.86143	6.48878	6.92971	3.97291	7.25018	5.5741	6.13831	2.85876	2.89888	5.21087	3.95885	3.05094	6.18669	4.14911	6.46405	2.9652	3.07812	5.37165	6.09051	5.25534	6.81112	3.51502	5.91569	3.36186	7.85508	2.62894	5.29692	8.31781	3.21802	7.61386	2.62977	5.6688	5.45742	7.06989	7.56094	2.97373	6.83787	5.83194
CLDN9	0.650309	0.869776	0.274769	1.50731	0.485937	0.126182	0.272096	0.670173	0.586468	0.392013	1.1862	0.59518	0.176668	0.136075	1.11348	0.0873753	0.184129	0.22771	0.510919	0.422924	0.197124	0.415483	0.878741	0.041028	0.512027	0.146237	1.44393	0.876663	0.133516	0.203807	0.472281	0.0895872	0.499216	0.139724	1.86564	0.180572	0.460461	0.148288	0.0245252	1.7238	0.179331	0.28142	0.248798	0.157262	0.157312	0.193528	1.02713	0.0813774	0.122028
NUP205	2.90652	3.82688	3.19271	2.93847	3.11805	3.46112	3.63519	3.72188	3.00733	3.40755	3.05528	3.4937	3.29283	3.67418	2.87011	3.29814	3.80704	3.15227	3.16862	2.96648	3.04152	2.94357	3.66134	3.37988	3.09912	3.5305	2.98322	2.84392	3.49921	2.83732	3.24111	3.15804	2.87702	3.19851	3.45382	3.29434	3.26563	3.41988	3.21539	3.28292	3.68531	3.14142	3.36357	3.39966	3.50505	3.21193	2.93473	3.54088	3.30858
PRXL2C	2.77783	1.83896	3.09782	1.91282	2.5947	2.09132	2.72289	3.6121	3.24332	2.52706	2.33133	2.86143	3.04623	2.87213	3.06788	2.76379	2.53158	2.1783	3.53913	1.72241	1.97531	2.66165	2.65579	3.18905	2.8091	2.70897	2.42587	2.64206	2.20237	3.22827	2.20913	2.79524	2.13036	2.60002	2.67035	3.12643	3.0008	3.27592	2.83839	3.32471	3.41581	3.33886	2.44745	2.18393	3.31628	3.83603	2.58906	3.10911	2.45707
PGK2	0	0	0	0	0	0	0.0273861	0	0	0	0	0.085868	0	0	0.0290705	0	0	0	0	0	0	0	0	0	0.0548632	0	0	0	0	0	0	0	0	0	0.0830259	0	0	0.074524	0	0.0994302	0	0	0	0	0.0622253	0	0	0	0
PGM1	8.49037	7.81472	5.38329	8.071	8.83002	3.19801	5.04298	8.39801	7.68922	5.27402	7.92834	7.96646	4.67077	4.8388	8.12686	4.23883	3.81092	4.52879	8.30246	7.19856	4.06167	6.89209	8.78886	4.7844	8.30998	4.57133	7.88556	8.22684	3.44324	6.3756	6.2778	5.0021	8.01752	5.58435	7.82624	4.63525	8.14065	6.55905	3.71685	6.65501	3.51632	8.76986	4.29827	4.11865	3.73885	5.88648	7.87351	4.70708	3.79538
ANGPTL4	5.02824	3.10553	6.90001	3.63612	4.51964	5.01084	6.20636	3.86109	1.75001	7.9347	1.31629	4.02267	6.97137	5.41194	2.07539	6.61217	5.41069	6.52546	1.86173	3.06821	5.80542	6.77729	4.54192	7.8493	1.9219	3.26479	3.68959	3.46516	3.7801	7.66394	6.8404	6.8232	3.46882	6.32484	2.74625	3.61481	3.73433	7.34577	2.62486	3.61538	4.9969	3.60562	5.22504	5.30325	7.52905	8.46463	1.84137	7.82053	6.75613
HK3	1.94865	1.20918	2.88196	0.743106	0.662938	2.29077	5.31539	0.569379	1.171	2.19397	0.959106	0.999942	4.62604	2.06127	0.962093	3.17873	1.0803	4.29784	0.436427	1.39881	1.66343	2.81875	1.19383	1.96515	0.54425	1.86348	0.740753	0.77065	1.66575	2.61025	2.22502	1.78848	0.864555	3.73055	0.984855	1.52818	1.14846	4.03415	1.37818	1.04713	1.55042	1.52905	2.40742	2.01644	2.23016	2.31951	1.06699	2.91321	1.41026
NUP133	3.32001	3.37305	2.99389	3.37593	3.24866	2.64703	2.75752	3.00467	3.51363	2.97912	3.10406	3.26396	2.9632	3.74758	3.55314	3.46317	3.07478	2.90921	3.45417	3.36496	2.92188	3.32559	3.65764	3.23393	3.75587	3.11124	3.37731	3.59235	3.15753	3.07846	3.31271	3.35127	3.44324	2.81858	3.53983	3.2403	3.40117	3.30619	3.32306	3.52984	3.00798	3.50262	3.04042	3.19932	2.97373	3.09947	3.6248	3.13396	2.92044
MPI	5.00245	4.25712	3.16827	4.86984	4.67748	3.27285	4.17132	4.29827	4.63678	3.80471	5.09488	3.74738	3.76305	3.78788	4.32803	3.32763	2.86205	3.49262	4.59749	4.7636	3.70303	3.84409	4.8169	3.45921	4.59023	3.57315	5.03045	5.12082	3.59252	3.35007	3.71963	3.62241	5.03872	3.85171	3.28572	3.57517	4.42039	3.36012	3.51398	4.04926	3.13038	4.4404	3.30333	3.54282	2.88583	3.32437	4.39903	3.13166	3.23862
DEPDC1	0.158998	0.0822137	0.132284	0.0563008	0	0.0213248	0.338846	0.0634757	0.0732773	0.042415	0.0670236	0.0657903	0.507942	0.0451217	0.0786425	0.0873753	0.0502273	0.0210899	0	0.119393	0.0174334	0.0801909	0.0521731	0.0515383	0.0548632	0.0382806	0.0813277	0.167823	0	0.114719	0.124501	0.0264543	0.0552879	0.018377	0	0.057676	0	0.0880082	0.00755747	0.0341501	0.065638	0	0.032803	0.124353	0.0248786	0.256665	0.336469	0.0113987	0
LDHAL6B	0.0475434	0	0.0727691	0.0721888	0.230457	0.201887	0.0556794	0.125132	0.0924288	0.192976	0	0.198723	0.155154	0.104436	0.0607461	0.115029	0.176668	0.266118	0.269763	0	0.167375	0	0.0521731	0.171287	0	0.154536	0	0	0.140501	0.0914201	0.124501	0.162241	0.137601	0.03573	0	0.296029	0	0.074524	0.16746	0.0767583	0.602872	0.431567	0.135914	0.0325625	0.297667	0.127805	0.228577	0.396166	0.295677
CHST2	0.730532	1.05962	2.14834	1.0688	0.823129	0.816998	2.5568	1.13043	0.827583	1.60535	0.685074	1.39646	2.48001	1.66359	0.57145	1.58054	1.43043	2.37746	0.38086	1.12433	0.787365	2.2979	1.08701	1.98776	0.512027	1.14931	1.3166	1.09039	0.996571	2.14205	1.59205	1.87992	0.814946	1.71339	1.25159	1.02147	0.820283	2.86981	1.09198	0.965405	1.44365	1.09707	0.912898	0.896652	2.56615	2.8606	0.685357	3.10078	2.2488
NUP37	3.50209	3.31694	2.59282	3.45261	3.54037	2.11365	3.62386	2.67681	3.60077	3.10406	3.32559	2.87639	2.93729	3.24567	3.39076	2.99997	2.475	2.58338	3.34124	3.57891	2.37761	2.53411	3.61956	2.75956	3.58376	2.91305	3.13235	3.2638	2.5842	2.76982	2.67521	2.86741	3.8893	3.08477	1.6472	2.77055	3.42506	2.54788	2.99757	3.14039	2.72387	3.54803	2.68424	2.53683	2.94374	2.71353	3.47198	2.51918	2.24678
DCN	8.33372	6.01274	9.10066	5.80217	7.1197	9.27657	10.1774	7.58493	7.08794	9.37317	6.64427	7.14861	8.79936	10.445	9.24304	11.5784	9.06764	10.3638	5.56235	7.03427	10.5659	8.47281	5.87347	8.76986	7.95998	10.1983	6.75129	6.30447	9.6054	9.84709	8.47281	10.0786	7.02271	10.3638	6.59564	11.9219	5.71894	8.63418	10.9018	6.99692	9.22069	7.03427	10.5032	11.8279	6.416	11.2873	6.98545	9.53817	8.68202
PPARGC1A	2.2726	4.7109	0.623383	4.466	4.15293	1.52966	0.392235	2.55554	3.03281	0.723086	3.72188	4.01198	1.28765	0.596757	1.681	0.455449	1.03463	1.2442	3.68028	4.73337	1.22982	0.683387	3.64219	1.18849	2.99726	1.26327	4.92267	3.12125	1.12978	0.958136	1.11326	0.610778	3.84545	0.512421	2.65156	0.755967	3.36099	1.2462	1.01744	4.70402	1.237	3.43909	1.22393	1.18078	0.857191	0.460285	3.21455	0.666882	1.80023
ALDH3B2	0	0.191629	0.102715	0.108969	0.0614768	0.0508641	0.0133677	0.0634757	0	0.0691631	0.0494281	0.0657903	0.481105	0.0104967	0.0442726	0	0.0993325	0.0210899	0.236298	0.143886	0	0.0509294	0.030232	0.06299	0.153775	0.0551869	0.0595923	0	0.0224052	0	0.167921	0.0194987	0.0743886	0.0458154	0.066063	0.0670873	0	0.118387	0.032343	0.0544577	0	0.28142	0	0.0141696	0.0622253	0.0436663	0.168363	0.0703317	0.105493
GALE	2.2551	2.91034	2.91129	2.04942	2.28396	2.76804	3.78159	1.91719	2.14087	3.16135	2.26614	2.13835	2.90699	2.81732	1.44306	2.48081	2.61658	2.76714	1.83581	2.51887	2.06856	2.24194	1.69673	2.7079	1.75714	2.37027	2.31547	1.98792	2.25056	2.42102	2.12399	2.15607	2.13036	3.08087	1.99725	2.0646	2.25756	2.41149	2.28188	2.07556	2.64829	1.60635	1.87378	2.25821	3.01318	2.411	1.85501	2.6776	2.94251
NUP98	4.31366	4.53397	4.51537	4.63052	4.13599	4.58544	4.17712	4.95704	4.25057	4.10647	4.1268	4.90532	4.16272	3.97616	4.3299	4.13434	4.46932	4.06291	4.79782	4.7714	4.13767	3.49776	4.99916	4.19639	4.74298	3.78048	4.0453	4.41317	4.06059	4.00835	4.14544	4.21579	4.19014	3.76246	4.52038	4.11801	4.47371	4.06017	4.07769	4.62656	4.66731	4.83421	4.15718	3.92157	4.43332	4.61397	4.82069	4.40781	4.31095
G6PD	2.71562	2.39012	4.05872	1.99742	2.4031	3.73395	5.70853	2.59796	2.38948	5.25534	2.43471	2.37961	4.85933	4.38388	2.21984	4.62783	3.11092	4.04199	2.61535	2.6528	3.73395	4.72347	2.32818	4.16893	2.3008	4.7614	1.82026	2.1446	3.61793	4.52559	4.28048	4.12532	1.74052	5.48825	2.43207	4.38592	2.13423	4.62945	4.19358	2.88664	3.63684	2.475	3.46567	3.69583	3.88988	5.08106	2.19599	4.60322	3.63484
POM121C	3.40482	4.05423	3.55887	3.6192	3.26143	3.8125	3.11042	3.72538	3.69125	3.50695	3.48593	3.85607	3.35874	3.09019	3.37814	3.65166	3.35995	3.41392	3.69032	3.73095	3.87793	3.54906	3.95279	3.3734	3.53086	3.44272	3.22361	3.59685	3.27268	3.64621	3.54854	3.5816	3.34207	3.17711	3.9353	3.32471	3.72018	3.37096	3.38076	3.58967	3.48787	3.79861	3.0812	3.33986	3.61593	4.1871	3.58967	3.77216	3.71131
ADH7	0.142262	0	0.0448567	0	0	0.0213248	0	0	0	0.042415	0.0874764	0.0657903	0.042415	0	0.0290705	0	0	0.0150682	0	0	0.0905159	0.0697313	0.0802505	0.108704	0.201043	0.0382806	0	0.0768801	0	0.10329	0.0689904	0	0	0.03573	0	0.240617	0	0.0484769	0.011381	0.0653032	0	0	0	0	0.0516557	0.0154846	0	0.0504885	0.132093
B4GALT4	2.16285	2.62625	2.50325	2.16668	2.20524	3.2286	3.33601	2.39308	2.52969	2.70995	2.11284	2.74197	2.12199	2.54289	2.64268	2.66877	2.49697	3.42072	2.0792	2.61969	3.17711	2.42204	2.25648	2.93442	2.20094	2.76838	2.13473	2.56678	3.48367	2.4195	2.16461	2.34674	2.06936	2.78598	2.65662	2.81638	2.35174	2.64784	2.60399	2.40216	2.12902	2.24648	2.92188	3.32658	2.06856	3.14683	2.13501	2.47189	2.8102
GCKR	0.441132	1.114	1.44904	0.172908	0	0.759801	1.43014	0.866899	0.132978	1.15972	0.406734	1.01364	1.19181	0.307268	0.604005	0.57084	0.184129	1.40514	0.311769	0.682719	0.298881	0.589662	0.641139	0.722198	0.694648	0.395434	0.0595923	0.390889	0.0635948	0.739029	0.99524	0.504755	0.0552879	0.893363	0.975906	0.19857	0	0.664012	0.16746	0.220037	0.576134	0.501208	0.288831	0.215867	1.86765	2.52891	0.0481844	1.53582	0.968188
NUP54	3.24717	3.85588	3.75984	3.27083	3.43873	3.76416	3.45921	3.25861	3.40135	3.67955	3.28009	3.51557	3.80032	3.73885	3.29879	3.71222	3.63757	3.55924	3.40154	3.2522	3.77707	3.76342	3.40655	3.82316	3.29497	3.77008	3.28572	3.06093	3.82688	3.60326	3.65838	3.96156	3.66172	3.28323	3.36029	3.9351	3.34787	3.66319	3.79573	3.32951	3.9339	3.08983	3.83468	3.66854	3.86109	4.11065	3.54354	3.68679	3.50296
IGFBP3	3.3035	5.13137	6.36004	3.99547	3.66766	8.18335	5.8995	5.64104	4.15611	6.43575	2.90795	4.85215	7.25711	5.99519	3.84104	6.57313	7.81472	6.1943	3.15623	4.66099	8.28712	6.37197	5.52611	6.58959	2.97115	5.7599	3.96562	3.12971	7.46285	8.63418	6.41425	6.03578	3.72281	6.97427	5.13981	5.73664	5.94929	6.92971	6.32325	7.47982	6.79427	4.92119	7.9035	8.12686	7.44143	6.18977	4.59101	6.77976	7.74754
TIGAR	1.26484	2.06275	1.66256	1.77223	2.5947	0.863558	2.12871	2.22591	2.71165	1.65753	2.20863	2.65248	1.58787	1.30373	1.91551	1.10107	1.28435	1.26922	1.88255	2.74151	0.375852	1.17239	2.47861	1.24593	2.30403	1.67044	2.32498	1.93847	0.51531	2.01868	0.742626	1.01339	1.90143	1.94204	1.50036	0.966222	2.47955	2.02011	1.0105	1.63653	1.26395	2.74181	1.20533	0.823232	1.36905	2.20253	2.08801	1.66833	0.914143
SEC13	5.41833	5.69153	5.14269	5.36748	5.41491	4.93693	5.95913	5.36262	5.71267	5.6688	5.29066	5.51545	5.32189	5.46876	5.53331	5.44223	5.13454	5.14554	5.51368	5.39857	4.94885	5.041	5.62828	5.32389	5.54616	5.6578	5.14942	5.44826	5.07569	5.05368	4.92634	5.01576	5.27755	5.57965	5.56094	5.50023	5.38748	4.994	5.35526	5.81102	5.23635	5.38579	5.20788	5.19104	5.19652	5.93563	5.41747	5.55216	5.1359
AAAS	4.42691	4.68549	4.80727	4.6847	4.53892	5.25343	4.6751	3.76894	4.30606	4.53125	4.85964	3.88007	4.90809	5.01215	4.71854	4.90162	4.44371	4.94817	4.64916	4.61571	5.69205	5.01674	4.00795	4.37539	4.59485	4.90162	4.45855	4.29324	4.95515	4.42525	4.62576	4.91413	4.51691	4.57412	4.39812	4.88856	4.2974	3.92958	4.97227	4.74131	4.46745	4.39044	5.23485	5.1135	4.70078	3.64639	4.57713	4.69596	4.53249
TPR	3.87321	4.05566	4.05933	4.00264	3.4704	4.13057	4.1119	4.251	3.71518	3.91045	3.61938	4.19877	4.05337	4.1906	4.05626	4.23179	4.16619	3.99995	4.07601	3.92596	4.09472	4.05566	4.35618	4.29628	3.91266	3.72018	3.47145	3.94645	4.47147	4.23771	4.06188	4.51219	3.59453	3.99933	3.59667	4.30652	4.10898	4.05626	4.20528	3.93273	4.28623	3.68276	4.29119	4.27825	4.12194	4.14888	3.88852	4.14436	4.07892
PDHA1	7.3187	8.72094	6.05522	8.47281	8.31781	5.60718	5.9217	7.41702	7.51539	5.45915	8.42251	7.99217	5.8447	5.64205	7.05499	5.91274	5.50927	5.65084	7.92834	8.10551	5.91926	7.11808	7.88556	5.91748	7.02271	6.06136	8.81957	7.62352	5.76315	6.51367	6.4772	5.92835	8.39801	6.23046	6.54305	5.90429	7.8493	6.73471	5.76152	6.9799	5.60251	8.29471	5.92596	5.69833	5.9882	6.01405	8.05074	5.77699	5.30045
RRAGD	5.75882	5.42942	2.61216	5.51907	5.71683	1.56793	2.04442	5.25417	5.69675	2.53318	5.4065	6.0988	2.94834	2.29467	5.33707	1.64935	1.53847	1.96469	5.75505	5.28683	2.04573	3.51326	5.04663	2.96063	5.62639	2.68072	5.82412	5.28103	1.0313	3.83158	3.75529	3.20906	5.78787	2.32406	5.58056	2.30359	5.5007	3.96604	1.73142	4.64709	2.36082	5.01544	1.78028	1.94655	1.74786	3.4533	5.31265	2.1443	2.51001
GLRX	6.27291	8.1621	5.8889	7.3264	6.32076	3.73228	6.40801	8.005	7.99217	5.66382	5.42046	7.63891	5.25159	3.87832	7.85508	5.06174	3.91819	4.94691	7.8493	8.13369	2.60951	4.30429	7.90955	4.44846	8.46463	3.79117	5.39412	6.92159	2.86127	4.72457	4.15949	4.50045	4.94755	5.37656	7.67412	4.25905	8.37388	5.67879	4.37125	7.61386	3.53086	8.78886	3.83584	3.66319	5.05608	6.31269	7.74754	5.2101	3.5276
ME2	4.67591	4.27668	3.78636	5.19652	4.79754	3.29749	4.7714	4.54487	4.2264	3.4868	5.17719	4.17091	3.64931	3.74643	4.77445	3.85487	3.21523	3.6471	5.10691	4.32803	3.23779	3.47356	4.43682	3.49353	4.13932	3.64438	5.03607	4.78327	3.12041	3.2695	4.443	3.4327	5.15223	3.60979	4.0505	3.26077	4.43496	3.6192	3.29065	3.57481	3.58267	4.40041	3.41565	3.12074	3.67476	3.42852	4.81983	3.92259	3.24498
NDST3	0.0379275	0	0.0372795	0	0	0.0320582	0	0	0	0.0335744	0	0	0	0.0154232	0.0290705	0.00843873	0.0356657	0.00988588	0	0.0982269	0.0131424	0	0.030232	0.0515383	0.0392631	0.0984102	0	0.0559572	0.0224052	0	0	0	0	0.00730858	0	0.0133889	0	0	0.00755747	0	0	0	0.12179	0.0141696	0.0178189	0	0	0.0113987	0.050337
PKP2	1.94176	2.06275	2.73102	2.06051	2.07454	2.1649	1.57595	1.71657	2.40229	1.03453	2.23865	2.25398	1.66289	2.10536	2.00703	2.40137	0.249067	1.87154	1.60259	2.81591	1.7429	0.890003	2.03272	2.62301	2.91449	1.41958	1.87454	3.42593	1.65114	2.17787	1.39096	0.341331	1.9319	0.636581	1.06005	0.566823	1.73085	0.72388	0.227847	0.851507	0.360022	2.37403	1.06305	1.26754	1.7354	2.56584	3.39009	2.86934	0.250773
HOMER1	3.19817	3.16514	0.488293	2.99834	3.4856	0.486459	0.717986	3.24934	3.20939	0.505735	2.93077	3.98827	0.394772	0.437875	4.22662	0.476734	0.460368	0.611972	3.18054	3.00013	0.449949	0.557326	3.31781	0.513841	4.08186	0.734982	2.79251	4.30407	0.490264	0.246157	0.612899	0.482258	3.6775	0.320234	3.42991	0.19857	3.81852	0.790275	0.340257	1.42386	0.485292	4.21774	0.526079	0.373969	0.406194	0.28647	3.80627	0.494709	0.516857
EGFR	2.51328	2.16668	3.19984	2.2175	2.42087	3.74148	2.52875	3.26112	2.64268	2.83933	1.98185	3.24065	3.39025	3.08917	2.78648	3.94985	2.03895	2.46294	2.38071	2.30436	3.57646	3.65021	3.06964	3.86611	3.12727	3.80666	2.70995	2.33337	3.14355	4.24559	2.69252	3.49299	2.33882	3.05361	4.55857	3.99407	2.53885	3.76551	3.67383	3.25559	3.26112	2.82542	3.23048	3.21507	2.48814	4.59281	2.63966	3.80666	2.85456
PMM2	2.48205	3.17314	4.23331	1.88557	2.06111	3.09716	3.98948	3.14632	3.07892	3.45036	2.35255	2.67318	3.77878	2.8319	2.47781	3.80259	3.40051	3.39777	2.62158	3.47778	2.897	2.81118	3.4365	3.43597	2.66954	3.41374	2.55318	2.7753	3.32052	3.50767	3.47266	3.12451	1.99142	3.02731	2.06593	3.60527	2.65735	3.32471	3.82632	2.62253	2.7488	3.00029	3.44048	3.1567	3.50191	4.53445	2.28748	4.04947	3.07495
GALK1	2.82873	2.24085	3.73677	2.78306	2.62928	3.59704	4.42039	3.12141	3.45921	4.09349	2.86772	2.71621	4.13515	3.78578	3.21021	4.0132	3.58054	4.027	1.46307	2.7226	3.40117	3.23877	2.81732	4.06416	2.43223	3.94885	2.99036	3.01639	3.76379	3.76798	3.46058	3.31832	2.55571	4.09493	2.58182	3.58824	2.69252	3.69658	3.47215	3.12988	3.3596	2.28366	3.26495	3.70021	3.65003	3.21357	2.78429	3.25675	3.72723
POLR3K	2.68275	3.21325	1.8425	3.33375	3.37061	1.57377	2.65735	1.99707	2.745	2.52891	3.70339	2.76886	1.78091	2.42324	2.86772	1.6521	2.04598	1.50064	2.63738	2.65981	1.31299	2.31748	2.79836	2.0346	2.79122	2.0066	3.60077	3.08838	1.67664	1.83865	2.106	1.357	3.68368	2.58681	2.04868	2.0927	3.19271	2.86205	2.15199	2.76997	2.17977	2.86554	1.71889	1.61847	1.80431	1.79091	3.05189	1.89405	2.07417
GPD1	7.44143	6.28104	7.74196	6.59365	7.45427	2.86445	6.67663	6.41772	5.00922	6.97137	6.87122	7.36191	7.80906	8.01752	6.74905	7.59931	5.99981	4.86236	7.43329	5.04365	5.83194	9.46129	7.01415	7.09108	7.28944	6.13831	6.58548	7.15519	4.26369	8.56101	8.67254	7.12299	7.00239	7.77518	5.51368	7.46711	6.25068	8.47281	4.94411	3.74473	4.90379	6.51172	6.04448	6.68097	7.38141	8.62484	6.16599	8.72094	3.68201
CHST12	2.41305	2.90239	2.62141	2.61216	2.53411	3.45902	3.03454	2.42398	2.89966	3.28391	2.61124	2.49019	2.99788	3.05835	2.19525	3.2576	3.02827	3.07299	2.65678	2.75335	2.97482	3.45401	2.67206	3.51416	2.63846	3.46213	2.35422	2.63877	3.26881	3.31324	2.80305	2.55116	2.52844	3.54676	1.93721	3.34634	2.6853	3.03135	2.89934	2.12324	2.77608	2.76476	3.32917	3.09879	2.81135	3.1024	2.71669	2.80434	3.33358
ARPP19	6.76087	6.27612	4.60705	6.3756	6.46958	4.30762	3.8127	6.70535	6.65284	4.06459	6.34843	7.0314	4.19726	4.27317	6.33993	4.11377	4.45228	4.11045	6.16243	6.48878	3.83721	4.49729	5.68086	4.00199	6.34167	4.13474	6.34675	6.18167	4.07037	4.69895	4.39136	4.76195	6.6832	3.98147	6.51766	4.15504	6.4413	4.33057	4.175	4.86954	4.87427	6.42035	4.34615	3.86553	4.45134	4.86861	6.66573	4.66758	4.41086
ENTPD5	2.20617	2.87026	1.97642	2.60322	2.7546	1.88039	1.94346	1.91719	2.57459	1.96769	2.58556	2.14335	1.92864	2.29467	2.30374	2.12902	1.75343	1.86519	2.36587	2.79836	1.8526	2.22124	2.54179	1.76127	2.40326	2.05206	2.56043	2.49353	1.64894	2.70464	2.28218	2.20253	2.72894	2.34833	1.98468	2.18019	2.76523	1.77471	2.08772	2.36376	2.0651	2.47234	1.98453	2.12902	2.06856	2.08203	2.52317	2.22079	1.69429
SEH1L	3.54803	4.21401	3.23459	3.83507	3.7875	2.23031	3.2416	4.68038	4.49901	3.24632	3.55498	4.26719	2.64891	2.65936	4.09597	2.29856	2.58182	2.3636	4.30606	4.68089	2.45984	2.65952	4.24255	2.71042	4.20549	2.61612	3.61446	3.81756	2.62894	3.09816	3.04867	2.69094	3.63868	2.56089	3.67051	2.51575	3.94388	3.80433	2.31063	3.85013	2.69694	4.46745	2.7248	2.38132	3.32658	3.72466	4.37148	3.14223	2.6395
PGP	3.45937	5.58244	2.44372	4.62036	4.49391	1.77067	2.11988	3.54158	2.91808	2.04972	4.31186	5.1529	2.46628	1.54945	3.61956	1.90505	1.90615	1.97405	2.79917	4.56361	1.10726	2.35374	4.26677	2.51385	3.83097	2.32637	5.69726	4.39276	1.39133	2.86572	1.72588	1.94161	4.15249	2.30453	4.79869	2.02103	4.50792	2.4639	1.66256	3.66134	1.67695	4.06017	1.30066	1.97772	1.84657	2.68038	4.26763	2.21846	2.44621
DHTKD1	2.44667	2.63258	1.96874	3.51274	3.2391	2.11365	2.1526	3.28042	2.94672	1.49499	3.75285	2.71621	1.98953	1.67546	3.45775	1.62681	1.3836	1.56452	3.32727	3.2683	1.79171	3.02553	3.93926	1.94638	3.12223	1.42968	3.64803	3.07334	1.67385	2.9108	2.62799	1.775	4.06788	2.19271	1.19808	1.82832	3.68959	2.46921	1.93769	2.29702	1.50831	3.19118	1.47022	1.67402	1.74541	2.03504	3.69968	1.92206	1.74136
SLC37A4	4.88975	3.95688	2.81812	4.32645	5.00341	2.08063	2.76126	4.66837	4.06335	2.39012	4.43658	4.37994	2.73215	2.88664	4.47513	2.67977	2.25398	3.31221	4.23771	4.12994	2.71888	2.94074	4.35188	3.09816	4.36437	2.90606	4.79439	4.91837	2.5357	2.45561	3.1411	2.70837	4.77899	2.89854	3.90189	2.77202	4.48551	2.53439	2.83082	3.59793	2.37231	4.47561	2.26571	2.48488	2.23347	2.13851	4.32757	2.48579	2.90873
NUP160	2.68275	2.84309	3.09081	2.8262	2.64484	3.21786	3.33291	2.78778	2.69235	3.06018	2.63453	2.78259	3.11025	2.98849	2.8597	3.38654	2.75862	2.92889	2.98386	2.71042	3.37305	2.75285	2.92792	3.06514	2.88418	3.16003	2.36187	2.96824	3.14355	2.87137	3.14928	3.1702	2.67424	2.82298	2.46642	3.15029	2.90936	2.54788	3.37474	3.17364	3.18653	2.81227	3.03089	2.93077	3.10747	2.86934	2.73736	3.37814	2.78132
MYOG	6.50796	5.51147	0	5.1841	4.97071	0.0213248	0	4.22252	3.98126	0	5.58718	4.91899	0.042415	0	5.47667	0.0212591	0	0	4.09369	5.5119	0.0174334	0	4.92726	0.074307	4.58697	0.0466671	3.6855	5.75127	0	0.126545	0	0	4.77194	0	4.66549	0	4.52286	0.0364322	0.242853	7.40927	0	3.55657	0.00979767	0	0	0	5.08783	0	0
PPP2CB	5.0993	4.71662	5.33584	5.31823	5.17144	5.12436	4.86501	6.10579	6.07287	5.5471	5.12718	5.73136	4.87427	5.54484	5.24623	4.97039	5.50257	4.77584	5.10553	5.75721	5.06041	5.08208	6.10022	5.31659	4.83936	5.33181	4.95578	5.14484	5.24664	5.53376	5.23255	5.44141	5.22279	5.30565	5.17109	5.40184	5.39978	5.59147	5.32149	4.41781	5.56377	5.42252	5.40398	5.37414	5.27324	5.84925	6.02786	5.49667	5.54796
PGAM1	4.97039	5.28064	6.16599	4.18668	4.88256	5.82745	6.98545	4.90253	4.30319	6.75371	4.70679	5.21273	6.31668	6.80619	4.31867	6.24989	5.74126	6.04379	4.12745	4.96269	5.85378	6.46776	4.54686	6.63122	4.28137	6.75731	4.62162	4.30006	5.76425	6.33993	6.31828	6.20937	4.33598	6.68755	4.8024	6.26816	3.77139	6.01926	6.4257	5.00821	6.08783	3.93037	6.11277	6.1528	5.69833	6.74672	3.91285	6.18522	6.10579
RPE	2.47734	2.42883	3.61086	2.63528	2.48549	3.28341	3.35499	2.3975	2.91563	3.70676	2.59719	2.46658	3.13021	3.43789	2.60065	3.07923	3.38177	3.37678	2.21783	2.8509	3.22661	3.26178	3.21341	2.9646	2.69218	3.04428	2.37465	2.42587	3.13251	2.63738	3.56981	3.23163	2.63656	3.45775	2.18661	3.06611	2.70854	2.99291	3.36012	2.66848	3.7731	2.84722	3.44169	3.27827	3.10553	2.71353	2.98306	3.04121	3.29233
CENPA	0.059384	0.103355	0.370073	0.0905125	0.297667	0.132284	0.690821	0	0	0.174203	0.129937	0.198723	0.464131	0.319534	0.304786	0.524653	0.0581347	0.272873	0	0	0.0429242	0.352605	0.174065	0.28944	0.22377	0.0984102	0	0.0768801	0.0566016	0.762377	0.248199	0.0427538	0.0743886	0.196647	0.307993	2.05414	0.287216	0.777605	2.50844	0.0994302	0.316137	0.0906275	0.170539	0.0809398	0.241264	3.02812	0.104103	0.176727	0.186671
IRS2	1.39691	3.2561	3.92736	3.20703	1.81361	2.37621	2.27899	4.29009	3.4235	2.27414	2.77248	2.83464	2.7267	2.3975	2.36082	2.81732	1.57638	3.15227	2.67084	3.44849	2.5248	4.30785	3.21688	3.39263	3.16445	2.4822	3.16729	3.6121	1.4261	4.24429	3.16712	2.7717	3.77027	3.2391	3.60453	2.45893	4.10035	4.16726	1.55532	3.89754	1.82465	3.81583	1.99776	1.7415	2.57586	2.45754	4.09267	3.54819	1.90334
ELF3	0.428406	0.3627	0.265006	0.196497	0.397154	0.794384	1.08069	0.266444	0.761089	0.259338	0.946779	0.903524	1.24893	0.366982	0.415324	0.738915	0.261617	1.10515	0.68811	0.443808	0.481105	0.132518	0.273574	0.218243	0.618348	0.410704	0.713376	0.263285	1.02726	0.384792	0.34664	0.199928	0.275038	0.383734	0.566212	0.357268	0.403108	0.681662	0.669945	0.512097	0.20878	0.138655	0.521928	0.421351	0.633513	1.05041	0.0757064	0.50285	0.265207
DPYSL4	1.29148	0.932617	0.385217	2.038	1.87913	0.296496	1.47735	1.0688	0.85911	1.44095	1.79251	0.887841	0.30374	1.02947	1.13583	2.00296	0.433144	0.763752	1.15807	1.2196	1.13281	0.742308	1.78444	0.739302	1.71761	0.245373	1.63371	2.18645	0.510723	0.338963	0.592034	0.114347	1.7982	0.311817	2.6458	1.0802	0.860695	0.163423	1.25159	1.11452	0.576134	1.25256	0.209554	0.622718	0.194852	0.680884	1.79434	0.357001	0.773185
PAM	6.06333	4.45228	5.91274	6.63772	5.99653	5.69833	5.35209	5.75127	6.38606	5.69416	6.1065	5.28838	6.23819	6.43575	6.55512	6.13414	5.88058	6.11838	7.9538	5.74702	6.04845	5.6254	4.56214	5.73971	6.45937	6.55512	6.20179	6.26969	6.06744	6.4413	5.70343	6.89209	6.81608	5.76848	5.94304	7.56094	5.60152	5.28801	7.17501	5.99193	6.37732	6.09328	6.39485	6.49642	5.77699	6.66151	5.91035	5.77922	5.93681
CITED2	5.82633	3.65838	5.49667	4.77784	5.15223	6.27939	4.95013	4.04655	6.5216	5.80434	3.90305	3.41251	6.17946	6.22582	5.88527	6.64859	4.84685	5.71216	6.01405	4.91593	5.9424	6.41948	4.32944	4.91201	6.828	5.62971	4.19596	5.52438	5.87935	5.53846	6.97427	5.73032	4.68602	6.34843	3.69564	5.50705	7.3578	5.90673	5.34641	7.06684	6.07218	5.9705	5.71061	5.70645	5.41747	4.54487	5.35444	5.98626	4.68682
ZNF292	2.04898	2.13052	1.55769	2.1257	1.91232	2.23194	1.94714	1.86994	2.20253	1.82612	1.6429	2.05206	2.28931	1.64417	2.09317	2.2488	1.96484	2.04957	2.10504	2.08984	1.94329	1.85318	2.3164	2.0151	2.12152	1.84703	1.54647	1.59633	1.86873	1.9491	2.17028	2.56898	1.78864	1.88321	2.0533	2.0608	2.14257	1.28714	1.9761	1.7132	2.1526	1.82876	1.92527	1.67834	2.11523	2.32785	1.72127	2.12948	1.85061
CDK1	0.354006	0.444985	0.904387	1.18644	0.837391	1.72933	1.5939	0.266444	0.882068	0.936832	0.446622	0.59518	1.47749	1.59216	0.628221	1.37448	2.20758	1.17378	1.05689	0.400136	0.679637	1.54049	0.56756	1.08993	0.54425	0.941019	0.585236	0.453317	0.89325	1.77003	1.83025	1.52981	1.02936	0.390798	0.458487	1.35764	0.605294	1.73426	1.20295	0.878968	2.82345	0.501208	2.05703	1.10701	2.45419	1.86142	0.740857	1.68937	1.25999
MET	2.57619	2.44858	2.4222	2.47734	2.41009	2.33977	2.17961	3.56137	2.99532	1.66069	1.96565	2.06259	2.74244	1.93862	3.06562	1.71563	2.4096	1.75311	2.79362	3.09242	2.96584	2.15476	2.53439	2.32498	2.73813	1.46021	1.63371	2.66265	2.80845	2.40032	1.88025	2.30141	3.08365	2.35909	2.39641	1.46047	2.4577	1.53019	2.01076	2.31154	2.37231	2.41649	2.60065	2.38495	2.45984	1.50498	2.5958	2.51159	2.38838
CYB5A	4.50555	3.79843	6.87122	4.09145	4.02884	6.3966	6.78462	3.56697	3.74717	7.28216	4.41758	3.47478	7.10674	7.62856	3.60219	6.17788	6.39397	6.46776	3.11319	3.38092	6.04715	8.39021	2.93236	6.63772	3.73375	6.55114	4.41946	4.37946	6.11416	8.1621	7.17501	7.39314	4.61754	7.68413	3.53281	6.81112	4.00305	7.8493	6.18669	4.0065	6.11699	3.57353	6.10722	6.08375	6.01798	7.44143	3.61575	6.50601	6.03708
STAT3	6.06874	5.64889	6.58548	5.07431	5.24318	6.37023	6.31668	6.96309	5.52975	6.31992	4.91593	6.29393	5.82854	5.33988	4.88794	5.93802	5.64598	6.07287	5.20387	7.39717	5.81429	5.01478	6.07287	5.8841	4.8925	5.57873	5.17358	4.80268	5.31383	5.78575	5.85096	5.9882	5.10168	5.46789	5.6254	5.45262	5.00276	5.52656	5.77375	5.34724	6.03112	5.59052	5.45134	5.50023	6.10298	6.2587	5.89253	6.40543	5.86411
RANBP2	3.74585	3.54318	2.93976	3.67234	3.65801	3.27695	2.74197	4.03251	4.06059	3.0514	3.29132	4.16055	2.76298	2.51131	4.26171	3.07062	3.27033	2.45449	4.26944	3.77253	2.94235	2.84073	4.06437	2.62862	4.19489	2.56116	3.27301	3.83392	2.70511	3.05205	2.73215	2.94562	3.49211	2.73102	3.6455	2.56928	3.7963	3.11157	2.76617	3.59326	2.97593	3.92354	2.84216	2.64718	2.91001	2.9003	3.86129	2.82588	2.70305
AK3	4.94284	6.81112	4.84953	6.36004	5.92111	4.59798	4.2149	5.72506	5.26863	4.25382	6.12414	6.27051	4.70652	5.03707	5.73971	4.71337	4.67399	4.71062	5.71683	6.35005	4.30473	4.74963	6.08645	4.64073	6.02988	4.18755	6.67881	5.95913	4.5651	5.11737	4.91624	5.08106	6.52738	4.32086	5.23564	4.50743	6.3756	4.19531	4.53791	4.62576	4.72292	5.91631	4.51046	4.60524	4.69569	4.70028	5.4605	4.6091	4.71443
LHPP	3.39436	3.01512	2.55743	2.46762	2.93847	2.76886	2.9843	2.57824	2.4883	2.98971	2.84834	2.90699	2.21766	2.80643	2.72797	2.50872	3.21523	3.0008	3.14699	2.51887	2.61535	3.99149	2.1655	2.93299	2.76804	3.06756	2.9777	2.98987	2.9734	3.15273	3.38483	3.14747	3.03299	3.6822	3.04656	2.50103	2.76111	3.47356	2.53158	2.86205	2.32753	3.04477	3.05853	2.88434	2.1805	2.82588	2.29825	2.20666	3.17761
ISG20	1.38624	1.6518	3.59954	3.28555	1.44422	4.26261	2.53364	1.41908	1.30561	3.98489	1.4091	1.8768	2.95681	3.31494	1.50744	2.85844	4.26633	3.44254	1.29774	1.53921	2.89951	1.96045	1.33037	3.46516	2.07436	2.43004	2.2925	1.62793	2.79156	2.29141	2.62799	1.40409	1.85787	1.65421	1.98468	2.75702	0.879598	3.06336	2.31263	3.29316	4.185	1.85303	2.59705	2.63966	3.31628	3.12189	1.7078	3.0993	4.77333
NUP107	3.45812	3.34108	4.00979	3.28555	3.24649	2.85827	3.60961	3.37849	3.40877	3.24213	2.7217	3.3047	3.88125	3.76133	3.53227	4.73083	2.79139	2.98338	3.5267	3.47565	3.32559	3.19532	3.28491	3.5578	3.44065	3.20973	2.75082	2.9646	2.86554	3.4182	3.86692	4.21796	3.24683	3.18286	2.9913	3.6564	2.9254	3.62866	3.30266	3.42575	3.29732	3.29879	3.32208	3.24784	4.36205	4.13579	3.16135	4.27825	3.00901
PCK1	0.174267	0.303042	3.49921	0.379625	0.781245	6.37732	4.36343	0.396483	0.176286	5.17644	0.36707	1.08338	4.78384	5.1841	0.149038	4.21135	3.01122	4.43094	0.211876	0.578136	5.27904	8.11979	0.174065	6.14406	0.153775	3.01878	0.150963	0.411213	1.81293	5.24664	7.51539	5.06816	0.697735	6.45643	0.0830259	5.1219	0.206606	6.54502	1.74683	1.27775	2.47295	0.195565	3.69896	3.44898	4.39	5.4714	0.257405	5.3431	1.83952
ALDOB	0.379396	0.697638	0.34448	0.302436	0.118992	0.257423	0.0896498	0.459208	0.492556	0.183593	0.748034	0.540578	0.107384	0.0154232	0.200151	0.0479979	0.0356657	0.0347654	0	0.532804	0.315366	0.0999307	0.641139	0.074307	0.301476	0.0710508	0.53492	0.120568	0.257617	0.126545	0.0689904	0.0978838	0.209939	0.0988219	0.412103	0.317799	0.431728	0.393228	0.142036	0.360486	0	0.195565	0.470245	0.390946	0.323665	0.104352	0.104103	0.176727	0.24337
PFKFB2	4.01159	4.81017	1.73317	4.82654	2.60604	1.01215	1.97373	3.94308	3.32559	1.07295	4.4542	3.49758	1.50643	1.32415	3.49318	1.47034	0.598034	1.37389	5.20568	4.6767	0.892857	1.38025	3.25974	1.82891	4.16294	1.19961	3.93691	4.52336	0.859715	1.28341	1.38391	1.17882	4.80521	1.21389	3.31153	1.08993	4.83533	1.40757	1.36802	5.71164	1.03792	4.49655	1.02109	1.15637	1.12718	1.37502	4.6402	1.34403	1.05751
ZBTB7A	3.67311	3.91223	3.37166	3.60112	3.68405	2.41666	2.80797	3.94905	4.08585	3.45124	3.36907	4.18181	2.88599	2.16239	3.67731	2.98462	2.34112	2.57698	3.95544	3.98188	2.37761	3.02857	4.01568	3.53702	4.03332	3.19483	3.33309	3.88027	2.48097	3.34246	2.36855	2.69094	3.32591	3.16052	4.20245	3.06611	4.22662	2.92748	2.68247	4.0648	2.47295	4.29473	2.24056	2.48065	2.834	3.19532	4.21512	3.29749	3.24498
FAM162A	5.36344	6.30043	3.88735	5.95178	5.78734	4.53199	4.69596	4.81572	5.15012	4.70793	6.03112	5.28221	4.61091	4.86265	4.88256	4.70737	4.7614	4.59101	5.06277	5.38165	4.90193	4.70848	5.23792	5.10099	5.12329	4.75577	6.15421	5.63019	5.08848	3.90771	5.26825	4.16683	6.0431	4.63678	4.71689	4.71882	5.70343	5.27833	4.83421	4.84862	4.88735	5.34683	4.58193	5.11702	4.45134	4.73669	5.80766	4.44137	4.62187
GYS1	6.36004	6.06874	3.66226	6.59168	7.14861	3.3543	4.90714	6.24757	5.35566	3.84797	7.10369	5.84359	3.61684	3.41443	6.61846	2.97545	3.00275	3.22591	5.98311	5.79221	3.46317	5.0174	6.5721	3.88286	5.90304	3.69013	7.10369	7.28216	3.51096	5.27166	4.87311	3.10487	7.10995	4.63965	3.66244	3.4146	6.73016	4.58775	2.91482	4.96777	2.71854	6.50213	2.94312	3.18087	3.08477	3.86672	6.38433	3.71912	3.02225
DDIT4	4.31529	6.74191	7.96646	7.02271	5.53063	7.07885	6.64206	6.91355	6.48878	6.68537	5.25841	6.33903	7.49304	6.41155	6.62372	8.1621	6.36335	7.34966	7.0314	6.72102	5.1529	7.77518	7.00525	8.14065	7.52452	7.13249	5.69153	5.85955	5.11069	7.6792	6.41243	4.91292	5.90429	6.5127	5.08106	6.59877	7.51539	5.16106	5.82524	8.32564	5.8515	7.47125	5.11526	5.64403	8.39021	7.58978	6.49642	7.57526	6.39133
PRKAG1	5.36708	5.57222	4.57036	5.58435	5.58244	3.82005	4.77333	5.30206	5.89253	4.38157	5.85608	5.31344	4.58645	5.32744	5.92229	4.96908	4.12725	4.37923	5.76637	5.6798	4.14994	5.08407	5.68486	5.04863	5.84004	5.01809	5.74074	5.95547	4.28602	5.10202	5.14942	4.94563	5.82301	4.68655	5.14907	4.93506	6.26816	4.88435	4.9796	5.09488	4.64575	5.1359	4.15865	4.61194	4.67131	4.87076	5.78787	5.13946	4.76277
LDHA	9.73095	9.08968	8.24852	7.61874	9.92599	7.48862	8.66302	8.95235	8.48147	8.48147	8.08468	9.73095	7.98592	7.88556	7.8493	8.02407	7.36191	7.82053	6.39042	9.3983	6.74191	7.76412	9.57879	8.51638	6.94341	8.21954	7.87936	9.32325	6.91219	8.51638	8.03079	8.19765	7.89138	8.46463	8.67254	8.02407	7.75587	7.84373	7.78622	6.60184	8.10551	7.73653	7.37356	7.18341	8.04412	9.14352	7.40114	8.42251	8.06437
ADORA2B	0.379396	0.823546	0.142538	0.631918	0.679476	0.275278	0.427049	1.10701	0.378704	0.658797	0.129937	0.577755	0.532553	0.396514	0.470881	0.378704	0.268025	0.453363	1.08193	0.119393	0.565313	0.401544	0.833738	0.120127	0.201043	0.469791	0.349136	0.728015	0.387017	0.991009	0.0626181	0.556605	0.683549	0.65303	0.672356	0.573726	0.431728	0.543607	0.16746	0.149734	0.872124	0.0678919	0.660459	0.479903	0.104544	0.561143	0.0481844	0.464131	0.541264
VCAN	4.99432	1.51086	4.90253	1.77872	1.86797	2.67191	6.34167	3.22929	2.18757	4.71226	2.11856	1.6797	5.33103	4.32064	2.24566	5.5066	4.3396	5.23097	1.49258	1.80978	2.38259	2.61628	2.06682	4.20265	1.76799	4.77028	2.42118	1.65919	1.64644	4.34846	4.40088	4.82128	1.61176	4.70294	2.14396	5.01313	1.48793	3.56944	4.98883	2.76314	4.50045	2.40199	3.37043	3.12792	4.9863	5.36548	1.59866	4.69436	3.95586
DLAT	4.25795	6.12414	2.96535	4.94563	5.44482	2.21967	4.34891	3.9851	4.44016	3.34821	5.19834	5.34477	3.37132	2.76728	4.29517	2.83747	2.43256	2.63243	4.93693	5.56752	2.18723	3.44395	5.11456	2.99772	4.59673	3.26194	5.26375	4.78616	2.49913	4.19617	3.34207	2.73641	5.46479	3.74473	3.74242	2.73736	5.02134	4.18113	2.61752	3.73319	2.73531	4.74741	2.36202	2.35986	2.94267	5.72295	5.19688	2.9998	2.66787
GNE	1.89844	2.67992	2.41025	2.07728	2.3583	1.70691	2.38727	2.4531	2.55538	2.25573	2.20425	2.54995	2.14523	2.15461	2.1371	2.18525	1.78429	1.85061	2.82542	2.64405	2.09638	2.53683	2.79362	2.26977	2.29716	2.3008	2.0355	2.0346	1.72907	2.63005	2.40756	2.37262	2.22108	2.57176	1.5772	2.20509	2.47955	2.45278	2.42382	2.2183	1.6824	2.67665	1.96531	2.03696	2.20477	2.78242	2.67457	2.41776	2.19741
AC074143.1	5.72558	6.64427	4.33937	6.32981	6.11838	4.77641	4.07389	6.22141	5.49934	4.24646	6.53323	5.51861	4.22662	5.08308	5.96799	4.13851	3.82707	4.52927	5.89366	6.45453	4.61422	5.04534	6.44313	4.21644	5.87119	4.77221	6.43575	6.06333	4.55459	5.14233	4.73392	4.83421	6.19272	4.89552	5.47712	4.3014	5.90914	5.21197	4.25143	5.68689	3.21021	5.86761	4.61397	4.67879	3.75833	4.46285	5.85608	4.31095	5.08715
PDK3	1.12512	0.697638	1.19409	0.93588	0.953984	1.86173	1.95555	1.22772	0.870164	1.32281	0.797426	0.871434	1.5492	1.54945	0.801931	1.68804	1.37563	1.48624	0.526656	1.20719	0.847529	0.677182	1.07097	2.0151	0.709994	1.88458	1.00385	1.13573	1.42226	0.958136	1.29803	1.10556	0.697735	1.3816	0.913738	1.40173	1.08601	1.12043	1.44292	0.559824	1.24836	0.976252	1.19656	1.20866	1.49375	1.56979	0.963398	1.37462	2.0081
GNPDA2	2.46718	2.82208	2.58182	2.23347	2.81686	2.39594	2.56444	2.68937	2.7922	2.10319	2.36249	3.22929	2.33462	2.74073	3.00143	2.73021	2.93125	2.56987	2.4987	2.51887	2.56351	2.67665	2.57508	2.59657	2.8178	2.7657	2.33652	3.00655	2.77154	2.66834	2.50453	3.02683	2.86821	2.26704	2.76697	2.897	2.86159	2.18946	3.00352	2.70321	3.0436	2.51513	2.85985	3.13792	2.94267	2.73355	2.51638	2.80736	2.49147
HIF1A	3.09226	2.43602	5.65278	3.04284	3.25693	5.29422	6.17788	3.32763	2.8619	5.72824	2.53206	2.84753	5.05574	4.77871	3.23492	5.30441	5.08071	6.48878	2.52302	2.42413	4.1938	3.69107	2.72958	5.07936	2.66251	4.87988	2.71606	2.97705	4.07537	4.27961	4.77415	4.65968	3.26933	4.72264	3.04656	4.18605	2.60872	4.67618	4.21291	3.36479	5.49397	3.04202	4.49804	4.12745	5.37373	5.51545	2.70995	4.94442	4.22922
CACNA1H	1.50182	2.44042	2.93682	2.34488	2.66251	4.55705	2.46	2.40612	1.53939	2.64767	2.3821	2.59267	2.53395	2.75544	1.32852	2.61043	3.32692	2.36618	2.09459	2.21606	3.24984	1.46718	2.36112	4.89037	1.62012	5.38165	2.2925	1.77237	3.9154	2.97721	1.0356	1.97802	2.06936	1.73918	2.61612	3.46722	2.4838	2.42352	3.72484	2.76172	3.469	2.32029	2.56942	3.87281	3.01186	2.60824	2.23147	2.03006	5.29106
ALDH1A3	2.95696	1.47905	3.08855	1.15675	2.36141	5.61583	6.70324	3.14944	1.92923	5.48957	1.96565	2.50644	4.36803	3.09879	1.32852	3.49598	2.95092	4.32421	1.94811	1.91045	4.10076	3.45902	1.52155	2.68922	1.53364	2.93108	1.64076	2.1446	3.39999	2.29825	3.75661	3.51291	2.33101	4.40364	2.23614	3.64858	0.860695	4.50623	4.35258	1.95159	3.14403	1.51008	4.44677	4.08812	3.03487	3.28555	1.59866	2.94974	2.97642
CLDN3	0.0978057	0.0822137	0.054067	0.129247	0.0996613	0.0703647	0.0455534	0.103242	0.571384	0.042415	0.129937	0	0.280771	0.071017	0.200151	0	0.0356657	0	0	0	0	0	0	0	0.11152	0.0551869	0.126129	0.49658	0.0224052	0	0	0.0264543	0.0743886	0.119864	0	0	0	0.118387	0.011381	0.252966	0	0	0.0142365	0.138262	0.0334563	0	0.0481844	0.0245027	0.132093
SDC3	2.80752	1.27536	2.83638	1.46909	1.66926	2.76379	3.74698	2.07224	1.68725	4.49581	1.8547	1.7687	3.0949	3.20346	1.44306	3.65133	2.74484	3.8123	1.02519	1.63837	3.11673	4.14232	1.64779	3.6163	1.68894	4.86176	2.23046	2.59762	2.94283	3.1374	4.27602	3.47266	1.67588	4.03332	1.62933	2.62364	1.27761	3.09378	2.71213	1.44332	2.05931	1.73267	2.82046	3.45759	3.48697	3.47198	2.11988	3.74778	3.13053
P2RX7	0.568448	0.167823	0.773373	0.129247	0.432337	2.11365	1.06931	0.176727	0.618421	1.09259	0.36707	0.402488	2.11348	1.67937	0.728666	2.77407	1.15112	2.59641	0.657586	0.192164	1.62948	1.25159	0.143204	0.932208	0.906557	1.17199	0.150963	0.453317	1.40379	0.762377	1.51898	1.62974	0.315467	1.67231	0.672356	1.60044	0.206606	0.414584	1.73512	0.512097	1.63637	0.22531	1.37576	1.24893	0.989891	1.32729	0.43564	0.657729	1.11738
NUP210	1.34996	1.56269	0.488293	1.88557	1.84121	1.57377	0.920036	1.68436	1.92923	0.652489	1.90221	0.871434	0.780317	0.616068	1.71067	1.04679	1.29591	1.08935	2.41149	1.2196	1.21428	0.689702	1.77788	0.37231	1.40437	0.529278	1.75561	2.00921	1.14367	0.413911	0.954269	0.482258	1.76817	0.746151	0.458487	0.303427	1.96061	0.463227	0.483435	1.77902	0.61582	1.48457	0.929305	0.89356	0.382939	0.715226	2.15213	0.607984	0.633004
EFNA3	0.379396	0.634621	0.992051	0.546316	0.337252	0.653224	0.788908	0.750705	0.91761	0.983325	0.503009	0.224287	0.939915	0.926652	0.647686	0.61071	0.66767	0.592734	0	0.93635	0.433823	0.683387	0.459169	1.27836	0.281388	0.779448	0.568514	0.390889	0.926652	1.03875	0.565914	1.04486	0.275038	1.14653	0.695004	0.913218	0.206606	0.352568	1.05264	0.402928	1.15959	0.383822	0.491646	0.78115	0.81203	0.767732	0.666642	0.709317	0.813174
MED24	5.55954	6.77026	4.85752	5.71894	5.25877	5.45611	4.65862	6.29393	4.84602	4.83157	5.5741	6.2571	4.93006	5.11244	5.12046	5.33584	4.83157	4.98759	5.66177	6.0974	4.83304	4.54958	5.99193	4.91292	5.22048	4.9985	5.75559	5.38413	5.11702	4.53594	4.66072	4.66679	5.69205	4.82481	6.25231	4.92821	5.89837	4.43658	4.83762	5.64598	4.87898	5.54116	4.72815	4.93849	4.74022	5.00501	5.17179	5.11103	5.0513
HKDC1	0.126596	0.0633909	0.171211	0.0563008	0.0996613	0.257423	0.0896498	0	0.0562657	0.0792179	0	0	0.0897226	0.0630983	0.0167034	0.205166	0.0286455	0.13658	0	0	0.0271748	0.164797	0	0.0980843	0	0.0327973	0.0595923	0.0559572	0.0171296	0.021506	0.133112	0	0	0.139724	0	0.057676	0	0.0364322	0.0987321	0	0.0467228	0.0678919	0.115019	0.0473138	0.0334563	0.138849	0	0.032343	0.113908
ALDH1B1	4.97289	3.35295	2.39765	4.34592	4.28445	2.45661	2.98129	4.13246	5.05872	2.78838	4.71609	4.0136	1.88864	2.84089	3.83353	1.84236	1.36259	2.23912	4.3678	3.91657	2.19256	2.3636	4.33439	5.54441	4.50843	7.04001	4.68307	4.16768	2.41524	2.60824	2.62517	2.26555	4.9863	2.58822	4.08374	2.90285	4.30407	2.59705	2.85156	3.1572	2.27444	3.58967	2.38495	2.44042	2.62658	3.02973	3.87262	2.23208	3.30134
ESRRB	1.96701	1.32335	0.112027	3.04899	2.18476	0.0633815	0.263704	1.71657	1.85199	0.0792179	2.80675	1.60259	0.0491839	0.0289562	1.90377	0.373297	0.0581347	0.0770969	2.0368	2.35685	0.0131424	0.335806	2.72198	1.2674	1.34478	0.707555	2.77454	2.23897	0.0171296	0.0798051	0.0689904	0.0194987	3.60112	0.119864	1.05123	0.180572	2.37681	0.0484769	0.115958	1.26963	0.156915	2.03535	0.101047	0.124353	0.0939678	0.296419	2.24242	0.15776	0.113908
ME1	3.99973	4.27779	3.05346	3.86419	4.15568	0.984237	3.60834	3.91184	4.05706	3.04967	3.85743	4.0387	2.47685	3.63739	4.23331	2.47036	1.67742	2.07417	4.33983	4.18029	0.836598	3.68068	4.13789	2.02859	4.10265	3.19286	3.84066	4.40645	1.46884	3.86769	4.53274	3.48523	4.07495	3.6051	3.68585	2.811	4.02144	4.34346	2.49813	3.16412	1.58168	3.86611	1.74414	2.08984	2.26332	4.54882	3.84201	2.41776	1.43658
RAE1	3.13235	3.56679	3.26528	3.09894	3.09816	2.95887	3.32658	3.31411	3.43547	3.33126	3.08886	3.46757	3.17873	3.5251	3.22626	3.24128	2.88906	2.98987	3.48294	3.57192	3.33342	3.10957	3.63023	3.56531	3.28108	3.24196	3.1633	3.16099	3.0624	3.31511	3.32506	3.41905	3.14076	3.21389	3.07793	3.59579	3.07266	3.09165	3.68183	3.50331	2.92731	3.3634	3.17218	3.15473	3.08641	3.63225	3.2435	3.23229	3.14207
STC2	1.138	2.36774	2.8305	2.13359	1.68637	2.4577	2.08725	1.85565	2.38402	2.44467	1.5067	1.74622	1.09871	1.60846	1.70627	1.42184	1.75561	2.03598	0.830184	2.58805	1.62696	1.34191	1.2121	1.99047	1.65069	0.988909	1.23548	1.80809	0.930145	1.99847	2.1479	1.59276	0.464402	1.91393	2.06593	0.74885	1.34025	1.84018	1.23726	1.65604	1.09897	0.703513	1.91363	0.952849	1.77933	1.7072	2.17417	2.31983	1.82962
GPI	7.46711	7.03719	6.32404	7.08184	7.82624	6.61846	7.31491	7.34197	5.89604	7.58008	7.36384	7.13249	6.70535	6.33066	6.9799	6.26337	6.50213	6.9162	6.93514	7.16168	6.52546	7.75293	7.64876	6.46958	6.73242	6.75731	7.59452	7.40114	6.50024	7.23982	7.56094	6.86865	7.17501	7.55187	6.73016	6.1748	6.92159	6.81112	6.36335	6.57722	6.48489	6.58348	6.54105	6.61217	6.65393	6.82078	6.6987	6.54105	6.32159
EIF6	4.83705	4.65446	5.38706	4.38729	4.50942	4.79696	5.79992	4.92821	4.98314	5.58337	4.42269	4.67853	5.42942	5.86297	4.85723	5.50927	5.06984	5.11737	4.51789	5.00922	5.09021	5.14907	4.56214	5.92596	4.85601	5.63314	4.38201	4.87195	5.33425	5.21234	5.26901	5.18882	4.10983	5.3419	4.85215	5.62106	4.65551	5.2394	5.7272	4.7202	5.26146	4.66679	5.04365	5.23448	5.47446	5.56752	4.84922	5.54484	5.40398
GALM	2.40865	2.76697	1.98481	3.00499	2.67775	2.52348	2.69899	1.91282	2.65201	1.95159	2.81558	2.32959	3.19661	2.47159	2.70556	2.95887	2.22457	3.15062	2.25026	2.11205	2.39118	2.45953	2.70728	2.56648	2.05049	3.23196	2.91713	3.04187	2.46172	2.53364	2.32703	2.54239	3.06078	3.47443	2.33728	2.73263	2.67003	1.88206	2.842	1.44877	2.34099	1.98792	2.60065	2.53049	2.01159	2.42498	2.47219	2.39338	2.1655
INSR	2.74895	3.20079	3.58267	3.54696	3.03718	2.86368	1.9581	3.50833	3.9835	2.5156	3.26966	2.95391	2.11568	2.10786	3.60527	1.88303	2.45561	2.75877	4.20418	3.61174	2.41398	3.20096	3.62883	3.2539	3.72281	2.32637	3.1702	3.36667	2.07886	3.39009	2.48784	2.37434	3.61793	2.89854	3.15062	2.0855	3.64256	2.9795	1.83423	4.2974	2.28999	3.8997	2.19962	2.24632	2.79345	2.78762	3.93253	3.11173	2.54289
SOD1	7.40526	6.92694	7.27511	7.28944	7.19856	6.4603	7.03427	7.27862	7.70508	7.86743	7.165	7.44143	7.09425	7.60904	7.74754	6.89473	7.06094	6.95192	7.52452	6.81608	7.1197	7.63375	6.96578	7.27154	7.37753	7.14861	7.11328	7.139	6.79427	7.89138	7.3187	7.51997	7.20562	7.9538	7.53345	7.46285	6.87881	7.53345	7.42511	7.41902	6.83294	7.34966	7.09108	7.00239	7.10674	7.60407	7.20207	7.0314	7.14861
RARS	3.79879	4.27117	3.95648	4.03394	3.98023	3.90521	4.70214	3.80996	4.62343	4.19227	3.87418	3.92757	4.04884	3.94526	3.84545	4.02371	3.99995	3.81928	4.47608	4.12194	3.64603	3.89836	3.87988	4.0171	4.15161	3.89933	3.91598	3.65952	3.8787	3.90052	4.1121	4.0356	4.05217	3.99368	3.60381	3.83158	4.23949	4.24015	3.87105	3.76551	4.20528	3.99528	4.18626	3.87754	4.22834	4.63445	3.8437	4.01589	3.48469
NCOR1	4.53022	4.49949	4.07222	4.49343	4.51789	4.73252	3.78086	4.74521	4.38659	4.50312	4.23376	4.55857	4.45396	4.64916	4.65915	4.18971	4.51667	4.45012	4.74465	4.71199	4.66758	4.19014	5.15149	4.15885	4.47971	4.21029	4.39089	4.41876	4.49203	4.37171	4.48941	4.83965	4.42716	4.2279	4.34639	4.08751	4.87104	3.76989	4.28918	4.54438	4.95799	4.54364	4.5194	4.41387	4.8359	4.11231	4.53693	4.63885	4.64575
FKBP4	4.62241	4.61625	4.11906	4.87104	4.55108	4.7314	3.74836	4.74658	5.47183	5.67286	4.79725	5.19471	3.41786	3.4365	4.22748	2.32094	4.62061	3.73375	5.43796	4.60296	4.11251	3.51557	4.5804	3.97658	5.07902	3.72834	4.57989	3.92198	3.66116	2.99804	4.42454	3.32763	4.58494	4.77056	5.4431	3.37218	4.85843	3.94288	3.83058	4.72483	4.7876	5.17681	4.03271	3.75248	3.43667	2.87448	5.56187	3.54354	4.76664
MLXIPL	1.72727	7.39314	6.80619	5.36179	5.24705	4.10605	4.63472	3.87812	2.69235	4.26481	5.10339	5.29344	5.67084	4.93292	3.28847	4.88494	4.49828	4.42741	6.03772	5.5778	6.81359	7.10049	4.93724	5.16497	5.26825	5.21234	4.66336	4.42292	4.65394	6.56908	7.19856	5.90304	4.33461	4.83068	2.81892	5.97171	5.69101	6.24757	3.15194	5.61677	5.3704	5.66781	5.36587	4.5189	5.99258	6.40709	5.24093	6.1809	3.59218
B3GAT3	3.23363	3.38787	4.30209	2.65646	2.74	3.54587	4.28873	3.80013	3.14667	5.20349	3.12435	3.49758	4.16982	4.19531	2.92433	4.10035	3.72281	3.98948	2.67963	2.74151	4.27734	4.16597	2.35224	4.06934	2.70115	4.15249	3.15655	3.17678	3.97055	3.61973	3.60759	3.65564	2.40182	4.19445	3.99226	4.03394	2.62517	4.51716	3.8345	3.62866	3.44641	2.3578	3.87969	4.0385	4.20921	4.05954	2.72306	4.13748	4.39925
ADH6	0.204633	0.3627	0.522448	0.240399	0.139335	0.296496	0.198352	0	0.412592	0.438251	0.10827	0.0657903	0.288576	0.274273	0.0786425	0.596904	0.261617	0.569172	0.222637	0	0.466257	0.352605	0.111022	0.744541	0.301476	0.107368	0	0.218486	0.251431	0.482258	0.558874	0.285066	0.275038	0.130208	0	0.543083	0.231349	0.237746	0.211919	0.316549	0.485292	0.138655	0.202852	0.138262	0.53492	0.28647	0	0.471169	0.400669
CBFA2T3	3.06256	2.48736	2.21735	3.54071	3.14864	3.07094	1.93611	1.77562	2.46535	2.3217	3.33291	2.27231	2.35969	1.89206	2.53191	1.45097	3.31545	2.1783	2.98096	2.18556	2.19851	2.34674	2.46628	2.04694	2.24146	2.14012	2.94007	2.21766	3.03992	2.33652	2.67808	2.05501	3.05155	2.43795	2.6419	2.0174	2.682	2.59154	2.25903	2.70321	2.68475	2.43586	2.46248	2.46326	2.10332	1.06141	3.25169	1.58833	3.12712
PKM	9.56491	9.38558	6.33322	9.43548	10.2887	6.82682	8.23418	9.6748	8.22684	7.14861	9.73095	9.84709	7.49758	6.80136	8.78886	7.50634	6.19578	7.139	7.70508	9.08968	6.40454	5.90304	10.0601	7.28216	8.071	8.07757	10.1366	9.55805	6.69207	6.57106	6.04647	6.94618	9.44837	7.48413	9.44837	7.48413	8.29471	5.71582	7.57043	7.63375	6.96578	8.19765	6.61846	6.86865	6.36004	7.52452	9.18776	6.92694	7.20562
GPC3	2.22534	0.869776	6.50404	0.713724	1.80305	4.3646	4.38481	2.7461	0.602002	5.00695	0.847041	2.01092	6.15719	6.46958	1.49425	6.73707	3.48543	4.41666	0.657586	1.11302	5.91631	5.07123	1.70898	5.04502	1.36073	5.37578	0.861913	1.60521	4.12235	5.36509	4.84631	5.62106	1.46151	5.47931	1.30904	7.15519	0.374453	4.82538	6.71426	2.32528	6.4603	0.930243	5.17144	5.53519	3.9407	6.31992	1.22825	6.07555	4.17091
TPBG	1.2261	1.5021	3.01926	1.24517	1.70986	3.92958	3.56908	2.05993	1.16267	3.53139	1.60196	1.80766	3.03422	2.92252	1.60703	2.48659	2.47393	3.58358	1.12728	1.13665	4.20245	2.0855	1.03533	2.55318	1.43919	2.41695	1.44393	1.38584	3.67955	2.35034	1.8536	2.57856	1.41576	3.21786	1.93721	3.13926	1.32784	1.89589	2.58009	1.75476	2.93345	1.17577	3.33444	3.50885	2.88695	2.76665	1.17187	2.81748	2.81748
COG2	3.20557	3.89222	2.58322	3.3511	3.38311	2.2622	2.70604	3.30976	3.33207	2.78665	3.28009	3.8166	2.71821	2.8305	3.03637	2.59267	2.23164	2.34318	3.5216	3.5895	2.51668	2.67992	3.65546	2.83653	3.39334	2.89339	3.1024	3.16939	2.63846	2.82542	2.57255	2.85299	3.36617	2.83317	3.25152	2.69317	3.49228	2.76697	2.78175	3.4856	2.36695	3.31511	2.51145	2.64845	2.47408	3.06093	3.17611	2.71384	2.54118
HK1	6.2491	6.04845	4.7405	5.69988	5.95671	3.78218	4.74713	6.37817	7.30772	4.83304	5.52263	6.53708	4.55582	3.96216	6.10022	4.43118	3.85467	4.45012	6.547	6.33236	3.69951	4.08271	6.77141	5.10305	6.15421	4.99077	5.46268	5.30481	3.56403	5.11737	4.18289	4.90622	5.5986	4.58443	6.84531	4.70161	6.35005	4.27624	4.45709	5.19834	4.6631	6.243	3.71666	3.65528	4.90991	5.45957	5.91158	5.20056	4.67023
GLCE	1.88938	2.20393	1.89389	2.40728	2.05116	1.8736	2.69977	1.45221	1.88527	2.48251	2.11856	1.77949	2.52657	2.6581	2.03565	2.37027	2.54788	2.02551	1.78371	2.32422	2.15276	2.59501	1.5098	2.02612	1.88753	2.3427	1.72966	1.77888	2.05313	2.38243	2.71244	2.62991	2.49483	2.75318	1.7648	2.65735	1.78414	2.5058	2.58981	1.79728	2.37231	1.77855	2.76757	1.97326	2.47825	2.20253	2.01962	2.25298	2.0436
B4GALT1	3.16679	3.65438	5.23372	3.42123	3.37762	4.42858	4.71062	4.148	3.17153	4.20441	2.97529	4.26987	4.29388	4.47296	3.60077	4.91292	3.63375	4.90071	3.02842	4.16143	4.30652	3.48768	4.28182	4.32042	3.81852	4.14373	3.77272	3.71685	4.3473	4.15271	3.65674	4.0995	3.3084	3.77687	3.8466	3.84486	3.74356	4.25014	4.2536	3.43997	3.87832	4.48411	3.90011	4.40112	4.42039	4.5471	3.61157	4.55209	4.23008
BPNT1	2.69139	2.42883	2.04927	2.51221	2.52706	2.09589	3.12041	1.91719	2.62737	2.74323	2.49649	2.32015	2.42429	2.90239	2.54461	2.2374	2.47054	2.6458	2.38448	2.45198	2.51497	2.94883	2.14176	2.62063	2.35224	2.49746	2.04927	2.11539	2.3025	2.26076	2.48784	2.3701	2.71466	3.25893	1.42954	2.05414	2.36249	2.90122	2.56102	1.97516	2.36695	2.55426	2.55664	2.62317	2.87185	1.81517	2.65795	2.55273	2.50761
PLOD2	1.61176	1.87556	4.50458	1.17843	2.2701	3.77819	4.97418	1.40035	1.42638	5.00821	2.01349	1.32535	3.83019	3.66468	1.61674	3.8123	3.63501	4.60269	1.46307	1.65313	3.99709	5.13807	1.3075	4.81514	1.86332	3.66505	1.60396	0.990638	3.4637	4.76973	3.67973	4.09206	1.92673	4.2279	1.8035	2.95666	1.40238	5.04567	2.87511	1.48552	3.5635	1.20216	3.57228	3.2576	4.13246	5.22279	1.14758	4.77	2.80752
FBP2	7.27511	5.07668	0.217056	6.547	7.79738	0.0703647	0.0665849	6.547	3.57192	0.132546	7.19504	7.27862	0.042415	0.181127	4.7243	0.137844	0.0822578	0.00641457	4.62318	4.84543	0.0220019	0.0509294	7.27154	0.06299	5.98756	0.089289	7.33804	6.91893	0.0492496	0.126545	0.448282	0.0264543	6.83045	0.0988219	3.81131	0.0257208	5.5007	0.0364322	0.032343	1.33507	0.056257	4.79295	0	0.170296	0.0334563	0.0436663	7.0314	0.0245027	0.186671
OGDHL	0.288905	0.103355	0	0.108969	0.466648	1.30211	0.347108	0.266444	0.112056	0.042415	0.595529	0.271591	0.0350602	0	0.262784	0.00649365	0.0502273	0.592734	0.222637	0.143886	0.623912	0.0339774	0.111022	0.0314779	0.178147	0.126422	0.44359	0.0768801	0.304438	0.038216	0.133112	0.0194987	0.275038	0.018377	0.2251	0.018777	0.153793	0.0266372	0.032343	0.0544577	0	0.138655	0.242189	0.109539	0.0422178	0	0.648014	0.0411658	0.0436308
SLC25A10	1.6676	3.40805	2.76476	1.91282	1.68637	1.2438	2.82208	1.5895	1.75001	1.74587	2.29093	2.64092	2.65678	4.14019	1.95825	2.84055	2.41856	1.40035	2.50132	2.6814	1.97253	4.68549	2.61675	2.98784	1.92798	2.71104	2.40646	3.02537	1.73757	3.92259	3.75529	2.74814	2.09803	3.11773	2.12084	3.05299	2.55994	4.43023	1.50923	2.15988	1.49803	2.16505	2.21125	2.24632	2.11899	3.46146	2.21279	2.56307	1.45419
GMPPB	2.74275	3.49335	2.98338	2.52527	2.8945	2.55009	4.16619	3.01011	3.06948	3.3729	2.82046	3.9969	2.46856	2.59501	2.63051	2.98145	2.47393	2.45754	2.57176	3.27083	2.3636	2.62894	3.05094	2.92318	2.86901	2.95107	2.58479	3.18653	2.31388	2.56307	2.47896	2.1655	2.86554	2.86429	2.88939	2.59485	3.22811	2.49697	2.55727	2.59408	2.38372	3.11007	2.33668	2.65952	2.42324	3.27472	2.60496	3.24094	2.59074
PFKP	5.08715	5.27206	4.07453	3.0021	4.60524	4.62187	3.45515	5.82745	1.9859	3.88125	3.70841	7.07885	3.91422	3.83546	4.79185	4.24429	4.06539	3.52267	5.19983	4.34914	3.57517	2.86853	5.56002	5.34392	5.79831	6.52738	3.59667	6.16743	3.76264	3.48731	3.66007	4.36095	2.76714	2.96955	8.45635	5.08609	3.0433	2.77638	4.69975	3.7159	5.19325	5.14873	3.63538	3.52371	4.45276	4.0894	3.34072	4.39022	4.56684
IER3	1.92509	2.4096	6.23122	2.88226	3.23628	5.06242	6.07683	3.92797	1.61906	6.35833	2.61124	2.27231	3.57371	3.97496	2.10289	3.65438	4.13269	6.26255	1.59821	1.70182	4.61962	3.13201	2.3025	5.9705	1.83581	5.79221	3.18269	2.23112	5.52792	1.89236	4.89552	5.04863	2.83285	5.4179	4.1362	4.88108	2.5004	5.20349	3.54463	2.48175	5.3146	3.11434	3.86534	3.97334	6.52354	4.37377	2.00921	3.16777	3.50136
B3GALT6	2.81165	2.9349	2.22092	1.81361	2.20124	1.61295	2.75383	2.5587	2.88369	2.75239	2.30235	2.85652	2.20269	1.9835	2.32943	2.28569	1.66241	2.15868	2.77683	2.55477	1.74573	2.37811	2.60242	2.63982	2.57636	2.55853	2.04927	2.53809	2.2873	2.05254	2.19446	1.65054	2.06474	2.52136	2.10583	2.13725	2.55604	2.82525	2.11659	2.41983	1.66012	2.57208	1.74094	2.08801	2.33882	2.26601	2.0371	2.41601	2.25132
P4HA1	4.17348	4.27117	3.11991	5.43972	4.03212	4.46167	3.91617	4.98087	4.81953	5.09488	4.76579	4.48239	3.67713	3.56981	4.97578	3.54209	3.98308	4.53274	4.56336	6.58959	3.53757	3.01284	5.22355	3.53189	5.14589	3.05673	5.54975	5.52568	3.31902	2.53111	3.31765	3.77667	4.71199	4.74521	5.0089	3.43979	6.77487	3.27234	3.30116	5.01905	4.78498	6.38433	3.72962	3.51398	3.29846	4.44585	5.90184	3.99187	3.68882
NUP153	3.38872	3.51862	3.36855	3.48469	3.43199	3.09716	2.94326	4.03706	3.76664	3.04121	3.1343	3.81834	2.90363	2.8319	3.57192	3.10762	3.05643	2.64016	3.71629	3.51114	2.8695	2.63656	3.70451	3.07031	3.78198	2.8412	2.72104	3.42404	2.90826	3.16497	2.75051	3.31511	3.24984	2.64626	3.30668	3.23577	3.59704	3.08005	3.05032	3.14944	3.50262	3.79669	2.9161	2.76444	3.26427	3.67142	3.78869	3.35499	2.87864
QSOX1	4.35282	5.5582	4.29495	4.75409	4.05359	5.55026	6.61846	5.92352	4.60194	4.8922	3.93671	5.53709	4.67483	5.21719	4.5014	5.13981	4.93324	6.40543	4.71226	6.62477	5.11737	4.53494	6.30694	4.48119	4.45903	4.7821	4.68786	4.23793	5.88648	4.58927	4.90622	4.67879	4.05337	4.84572	5.48605	5.13488	5.69884	4.82538	4.4542	3.93076	4.17173	5.28723	4.88764	6.10722	4.486	4.50743	4.69409	4.71499	4.48312
HS2ST1	1.89844	1.91313	2.0066	1.65709	1.61718	2.23429	3.13792	1.90799	2.44187	2.01525	1.21166	2.09684	2.04193	1.90905	2.18692	2.17961	1.72258	3.57963	2.24228	2.04039	2.18899	1.75865	1.58125	1.91203	1.83985	1.54576	1.56565	1.33166	2.06259	2.0727	2.09349	2.26265	1.7982	2.15807	1.42954	1.64493	2.0058	1.73426	1.90067	1.10094	2.30207	1.84187	2.16004	1.94346	2.12634	2.58619	1.7307	2.13696	1.7354
PCK2	1.70898	0.932617	5.17394	1.16828	1.14311	2.58041	3.75435	1.65515	2.11378	3.28747	1.04396	1.59493	3.77629	3.41988	1.12935	3.3101	2.16476	2.6581	1.24864	1.50022	3.22377	5.26561	1.46707	4.42269	1.66605	3.49194	0.992862	1.114	2.30552	5.47403	5.33181	3.18637	0.814946	3.88695	0.887074	3.53543	1.51164	6.08645	2.77121	1.86994	2.34755	1.51008	3.04394	2.80073	4.13163	4.36205	1.21666	5.08609	2.69109
GCK	0.328697	0.145954	0.448855	0.0905125	0.0797791	0.675922	0.595091	0.28944	0.34047	0.438251	0	0.085868	0.236461	0.533898	0.247133	0.198658	0.698028	0.574106	0	0	0.398313	0.543227	0.0802505	0.893903	0.153775	1.14472	0.0813277	0.120568	0.833271	0.18246	0.332655	0.41047	0.481337	0.58001	0.151099	0.804237	0	0.715984	1.03043	0.433416	0.673028	0	0.552353	0.614695	0.366282	0.127805	0.228577	0.196247	1.07097
NUP43	2.71011	3.16151	2.29156	2.88599	2.69029	2.16854	2.22922	2.79917	2.90873	1.91753	2.6809	3.09149	2.25541	2.19287	3.27792	2.46808	2.01557	2.25919	3.09524	3.07877	2.11886	2.18645	3.25974	1.80319	3.1968	1.94379	2.62912	3.02537	2.43289	2.12152	1.70796	2.29408	2.88535	1.85877	3.63666	2.04538	3.10847	1.71424	2.32438	2.92252	2.49525	3.01752	2.33668	2.04986	2.36218	1.50196	3.07299	2.36949	1.47905
PPARA	2.66657	3.71836	1.64031	3.26647	3.39281	1.43979	1.85332	3.46353	3.67861	1.84846	3.88812	3.89856	1.39964	0.98308	3.04639	1.3185	1.33959	1.2442	3.19501	4.10876	1.73526	2.6406	3.96604	1.97704	2.8509	1.7964	4.42741	3.56243	1.08338	2.86918	2.92335	1.63715	4.08414	2.17093	2.39981	1.4724	3.91799	1.84018	1.41546	3.01478	1.36802	3.38142	1.04679	1.09757	1.15231	2.15307	3.47443	1.75834	1.73875
AK4	0.749767	0.650807	2.83638	1.35221	0.966636	2.50564	3.46299	1.46747	0.994154	4.02453	1.2215	0.719464	2.74941	2.27217	0.801931	1.64631	2.34941	2.14551	1.02519	1.45562	2.59928	3.72447	0.542918	3.56981	1.00467	3.1653	1.23548	0.728015	1.94443	3.8936	4.00096	2.9595	1.5251	3.65657	0.967192	1.97148	0.580757	3.34189	2.19243	0.872911	2.79025	0.758083	2.52258	2.27571	2.39483	3.5642	0.902492	2.57029	2.71308
G6PC	0	0	0	0	0	0.0134355	0.0273861	0	0	0	0	0	0	0.0154232	0	0	0	0.00455622	0	0	0.0271748	0	0	0	0	0	0	0	0.0133677	0	0	0	0.0552879	0.0115302	0	0	0	0.0266372	0	0	0	0	0	0.0196767	0.0334563	0.0154846	0	0.0597946	0.0436308
CHST4	0	0	0.190376	0	0	0.52461	0.169869	0	0	0.164233	0	0	0.273647	0.223224	0	0.0272165	0.0737609	0.00988588	0	0	0.561536	0.0697313	0	0.108704	0.0392631	0	0	0	0.38138	0.235089	0.0553071	0	0	0.130208	0	0	0	0	0.011381	0	0	0	0.427627	0.604774	0.1471	0.568911	0	0.284201	0.0865628
SLC25A13	2.26127	3.12759	2.81968	2.36426	2.52104	3.07877	3.17123	2.85219	2.43239	2.36871	2.19648	2.75399	2.99242	2.97373	2.36488	2.93186	3.18536	3.06788	2.92762	3.13251	2.7962	2.51159	2.77927	3.16397	3.24583	2.79761	3.10046	2.7212	2.83143	2.86014	2.3318	2.78207	2.24146	2.54411	3.29513	2.91355	2.91321	2.88211	3.07478	2.94514	3.08236	3.01574	2.93795	2.75429	2.96712	3.5188	2.63966	3.35825	2.65329
ACSS2	5.9247	5.00788	5.79992	6.2398	5.65879	4.61625	4.75969	5.42518	5.6578	5.24511	5.99452	5.64452	5.82578	5.57873	4.78125	4.48288	4.67077	4.75184	6.02786	5.87347	5.77269	6.56308	5.64403	4.75044	5.99193	4.94755	5.91274	5.79776	4.82305	6.03246	6.48489	6.46405	6.17946	5.48421	6.09051	5.48376	5.66079	6.31668	4.3114	6.19886	4.12659	5.53331	4.83851	5.05163	4.90562	5.29383	6.07683	4.64809	4.34937
PGAM2	8.18335	7.80339	0.688915	9.59197	10.1174	0.644557	0	8.63418	7.73139	0.90129	9.7164	9.25435	0.567489	1.87663	7.67412	1.03079	1.10606	0.107469	7.22583	8.11282	1.43979	1.04561	9.37317	2.48939	8.21191	4.1666	9.99033	9.41062	2.24775	0.776891	0.854379	0.976026	9.42278	0	6.37732	1.82514	8.09134	0.655853	1.78625	6.21009	0.556011	7.80906	1.8167	2.15074	0.479096	1.2731	9.41062	1.09897	2.51131
NUP62	4.36343	4.07159	3.57646	3.97556	3.91007	3.48577	3.8368	3.92555	4.34097	3.95707	3.81583	3.9778	3.53104	3.47145	3.99149	3.54854	3.31099	3.72112	4.4338	4.15293	3.24984	3.34905	4.14565	3.43806	4.21728	3.5521	3.60527	4.05238	3.24465	3.61049	3.42089	3.34278	3.83622	3.74092	3.72888	3.59883	3.99108	2.90952	3.72871	4.07118	3.67694	3.9973	3.15439	3.3734	3.3701	3.68048	4.03151	3.59667	3.52249
PPIA	8.01131	7.8493	8.89024	6.83787	6.99398	8.62042	9.7746	8.26399	7.92834	9.17618	6.55512	7.78065	8.98282	9.36029	7.18835	8.99353	8.98282	9.07848	6.8232	8.99353	8.87029	8.9327	6.98837	9.05705	7.38517	9.36029	6.40022	6.73242	9.06764	9.41062	8.72094	8.96295	6.54105	9.57879	7.95998	9.11146	6.67226	9.00417	9.27657	8.28712	9.03622	7.66909	9.01498	9.13259	9.14352	9.08968	7.20562	8.97294	9.06764
TPI1	8.97294	8.73032	7.37753	9.14352	9.84709	7.50634	8.21191	8.10551	7.94092	8.17611	9.68871	8.50771	7.66394	7.07587	8.48147	7.38517	7.43329	7.71287	7.80907	8.04412	7.04896	7.14861	9.25435	8.08468	8.1621	8.01131	9.81737	9.6054	7.25018	7.33804	7.25711	7.48413	9.43548	7.69448	7.68922	7.34197	8.26399	7.38914	7.38141	8.02407	7.67412	8.12686	7.2643	7.41309	7.139	7.9347	8.91183	7.61874	7.62352
PSMC4	5.08715	6.0431	4.95643	4.91473	5.28486	4.27076	5.4158	5.63413	5.74177	5.15437	5.14873	5.51458	4.81832	4.69301	6.17029	4.6542	4.60048	4.412	6.23355	5.48158	4.35145	4.32398	5.95047	5.21383	5.56472	5.18447	5.17144	5.53982	4.57764	4.68786	4.22986	4.55057	4.95421	4.93006	5.13735	4.68972	5.42252	4.89006	4.66283	5.63509	4.7824	5.48513	4.46358	4.44585	5.04165	5.43972	5.30167	5.25003	4.6122
ENO1	6.34675	7.165	8.14779	5.42252	5.86876	7.14861	8.67254	6.89736	6.31992	8.44802	5.9443	6.2398	8.05765	7.82053	6.15644	7.87936	6.8404	7.75293	6.33569	6.99398	6.90814	7.52452	6.32159	8.38172	5.75882	8.31781	6.00689	6.12976	7.03427	8.28712	7.24663	7.83799	5.43113	8.21191	6.78462	7.96646	6.35173	7.54257	7.6792	7.33413	7.75881	5.75882	7.11328	7.28216	7.69448	8.92185	5.91274	8.18335	7.2643
IDUA	2.40472	1.92311	3.33803	1.93064	2.29156	4.35004	3.70038	1.99707	2.34287	3.41082	2.45449	2.06796	3.85311	2.90379	2.23164	4.26567	3.82454	4.23928	2.0792	2.41616	4.07264	3.42764	2.0081	3.58735	2.03208	3.90325	1.96783	2.7153	3.78617	3.41769	3.16052	2.75527	2.14893	3.49457	2.73767	3.54552	1.93937	3.39453	3.13069	3.05079	3.26933	2.46031	3.65149	3.57909	3.79823	3.58393	1.75654	4.18374	3.3146
NSDHL	2.38933	3.15258	3.03407	2.67598	2.2579	2.27772	3.71891	2.46824	2.43977	3.25642	2.37714	2.59957	3.41786	3.08542	2.4352	2.79091	1.99314	2.44885	2.22755	3.46567	2.21846	3.34497	2.94235	3.2162	2.57636	2.82716	2.08937	2.81118	2.55273	4.68442	2.98943	2.63528	2.31512	4.03192	1.89221	2.81258	2.54571	4.06604	2.55727	2.42913	2.3217	2.63609	2.28617	2.5917	3.30284	4.81777	2.44387	3.1789	2.04986
CAPN5	1.33064	0.545447	1.52389	0.961753	1.4701	1.68148	1.74801	1.25271	0.939915	1.95382	1.08193	1.01364	2.41983	2.84089	1.24691	3.07563	1.92527	1.88721	0.854738	0.951208	1.9325	1.55666	0.811569	2.09241	0.89523	3.5115	1.0156	1.30225	2.28381	1.484	1.74309	1.97268	1.40794	2.16823	0.957878	2.80234	0.513906	0.757025	2.91727	0.764701	2.31921	0.47812	2.2507	2.72609	1.78721	2.02326	0.949233	1.87154	1.78061
P4HA2	3.35757	3.06902	2.67631	3.18803	2.96334	4.46839	4.43427	3.07266	3.46058	4.03767	3.23628	2.42296	3.10863	2.75368	2.72306	2.63515	4.08102	3.93173	2.13896	3.71554	3.82707	2.87328	3.23877	3.1496	2.32528	3.92077	3.40894	2.63067	4.67908	2.86175	2.14087	3.05109	3.329	4.61496	2.87511	3.4163	2.77735	2.44421	3.4163	3.00848	3.50262	1.81086	4.25712	4.59971	2.70881	2.67851	3.37043	1.99341	3.75394
PRKACA	6.80136	7.18511	5.12329	6.65076	6.90546	4.34868	5.32467	7.04594	6.61217	5.48693	6.59564	7.30772	5.13454	4.95829	6.81359	5.1163	4.75659	4.89946	6.828	6.65946	4.82481	5.14625	6.82078	5.17719	6.57106	5.65879	6.56709	7.19856	4.97991	5.34807	5.57268	5.32149	6.73938	5.36667	6.5127	4.98183	7.0112	4.56059	5.02627	5.96286	4.92479	6.59365	4.80183	5.06816	5.2101	5.38915	6.5216	5.4158	5.0174
PRPS1	4.33174	4.10353	3.65894	4.40712	4.486	2.93253	3.84621	4.36116	4.44417	3.44412	4.24211	3.5642	3.20752	3.60619	4.65101	3.19851	3.06437	3.32242	4.80211	4.57183	3.30668	3.21737	4.59511	3.61157	4.49271	3.76436	4.20008	4.47271	3.02242	3.03685	3.56207	3.32103	4.32532	3.4155	3.8738	3.54552	4.16683	3.6696	3.33055	4.17284	3.55549	4.47003	3.3185	3.28173	3.6121	3.85271	4.3299	3.55193	3.58105
ACTN3	9.14352	0.617049	0.0631116	4.13685	7.28216	0.237847	0.218486	6.28265	5.55076	0.324756	7.00525	7.34577	0.169666	0.104436	5.69469	0.217726	0.176668	0.174529	4.82481	5.25914	0.143522	0.0509294	9.46129	0.0861757	2.85378	0.214043	6.85812	6.67881	0.155055	0.193637	0.133112	0.137844	6.52354	0.27658	4.67618	0.136043	6.45268	0.074524	0.211919	0.85904	0.0852274	7.23612	0.209554	0.282654	0.124932	0.0795126	7.54257	0.0504885	0.485605
B3GAT1	0.274798	0.123934	0.152789	0.0905125	0.252932	0.618134	0.0896498	0.223818	0.132978	0.122023	0.151516	0.382339	0.0815905	0.0370014	0.0167034	0.115029	0.381762	0.25383	0	0.242619	0.0372795	0.121212	0.0802505	0.218243	0.0737944	0.214043	0.0595923	0.0768801	0.161995	0.138917	0.133112	0.170053	0.0948382	0.119864	0.0995867	0.0780125	0.129817	0.0364322	0.032343	0.0653032	0.114473	0.113795	0.184702	0.0959009	0.0721222	0.0795126	0.135446	0.101854	0.235286
CLN6	3.31444	3.4098	2.6711	3.17349	3.01186	3.26599	3.8999	3.29749	3.1648	2.98511	3.35891	3.33495	3.47266	3.41597	3.24498	3.06499	2.51962	3.21923	3.43667	3.59883	2.99564	2.78322	3.3744	3.26663	3.4637	3.14371	3.2903	3.52493	3.49228	2.86996	3.29646	2.34674	3.12108	3.13724	3.8934	2.4456	3.0698	2.60524	2.82873	3.83077	3.00623	3.22524	2.78382	3.17282	3.20393	2.7788	3.21226	3.35499	3.02083
PPP2CA	5.10168	5.68844	4.69596	5.11666	5.41237	4.85272	4.78956	5.00501	5.21087	4.84166	5.64205	5.44012	4.1951	4.10098	5.12294	4.66602	4.78816	4.92726	5.21159	5.64696	4.57636	4.1769	4.69055	4.66918	5.2013	4.36116	4.59232	5.27364	4.27096	4.80665	4.32242	4.40574	5.3431	4.87163	4.57109	4.84774	5.45088	5.05574	4.21443	4.65994	4.52115	5.532	4.5209	4.17306	4.59127	5.05771	5.50927	4.93537	4.08919
NUP35	2.05719	2.82636	2.36806	2.77071	2.74	2.11095	2.35269	2.67963	2.25206	2.496	2.30235	2.51001	2.37904	2.49247	1.95825	1.98546	2.50904	1.89421	2.52511	2.41966	2.21846	1.42509	2.24443	2.5493	2.6744	2.35255	2.21735	2.26587	2.55901	1.53498	2.29392	2.30331	2.44774	1.9308	2.13851	2.48316	2.14879	2.339	2.57159	2.46808	2.73675	2.35127	2.37904	2.31594	2.48814	2.37167	2.5958	2.23596	2.51933
ALG1	2.15476	3.03331	2.37116	2.04942	2.33605	2.24487	3.5816	2.15461	2.01837	3.043	2.13439	2.59612	2.48645	2.6334	2.07155	2.49697	1.72258	2.83996	2.24228	2.93269	2.31034	2.51001	2.41149	2.51544	2.34706	2.81447	1.94763	2.38132	2.42367	2.77154	2.81447	2.16334	1.93647	3.34464	2.12587	2.54118	2.37342	2.79682	2.51903	2.30419	2.03006	2.24162	2.24822	2.51962	2.28843	3.23393	2.01962	2.70511	1.99328
ZBTB20	0.946202	1.17278	0.578632	1.47708	0.737328	1.46775	0.122578	1.11892	0.929305	0.675258	1.25949	0.916817	0.324056	0.261533	0.840507	0.400779	1.19558	0.746735	1.04447	1.45562	0.684796	0.42464	1.08701	0.416886	0.860503	0.418463	1.1859	1.37713	1.16706	0.685074	0.585782	0.429397	1.02936	0.626547	0.842332	0.573726	1.21118	0.237746	0.750055	0.520736	1.03792	0.898803	0.790518	0.531009	0.872249	0.749662	0.989198	0.589477	0.935761
PPP2R1A	6.8232	6.99112	5.79112	6.41772	6.43756	5.87694	6.02655	6.81359	6.17029	6.08506	6.5531	6.19578	6.28891	6.21988	6.55905	6.14769	5.6758	5.93802	6.80619	6.91082	6.2398	5.68287	6.94618	6.48686	6.46219	6.38433	6.2858	6.70987	6.31668	5.79057	6.04448	6.05797	6.48878	5.80709	5.9985	6.11699	6.52738	5.56852	6.17946	6.50796	5.98055	6.66787	5.88772	6.12414	5.92229	6.2414	6.36335	6.08238	6.22818
ADH1A	0.158998	0.145954	0.416779	0.150353	0.230457	0.631337	0.639185	0.0634757	0.412592	0.916225	0.386719	0	0.507942	0.544008	0.166079	0.367564	0.578792	1.03011	0.284755	0	1.66343	1.28592	0.143204	0.520824	0.201043	0.107368	0.328925	0.193413	1.94443	2.03489	0.919484	0.349191	0.315467	1.4122	0.338451	0.696356	0.181237	1.11061	0.592812	0.242485	0.28876	0.33062	0.323763	1.05654	0.940724	1.74821	0.135446	1.81716	0.366417
ABCB6	4.4397	4.01423	3.48697	4.69084	3.98685	3.57873	4.56263	4.3423	5.11069	4.68089	4.3974	5.11978	3.26029	3.69257	4.54217	2.96744	3.15919	3.34413	5.0089	3.84974	3.26479	4.02553	4.07974	3.49991	5.05904	3.47496	3.92496	4.21951	3.77611	4.14232	3.18269	3.47581	4.30965	4.47561	5.20751	3.57719	4.71118	4.46886	3.37867	4.17523	2.81258	4.51564	3.63299	3.62644	3.29529	3.45227	4.64125	2.95184	3.73885
TXN	5.82745	5.35012	6.37376	4.81983	4.85131	5.35566	6.90001	5.64403	5.79551	6.70324	4.57738	4.47899	6.35332	6.73242	5.75882	6.07149	6.20179	5.96286	4.82683	5.37248	5.33749	5.75936	4.816	6.57313	5.06849	6.49258	5.15223	4.80352	5.65375	6.13264	5.32548	5.93802	4.97546	6.64645	5.23792	6.24757	4.57963	6.65076	6.38259	4.98119	6.2153	5.20936	6.11416	6.08783	6.62267	6.80136	4.94004	6.47527	6.12127
ACSS1	2.22202	3.60042	3.04576	5.17932	4.19227	3.2883	2.90046	3.65003	3.95804	3.11108	5.07019	3.03316	3.23348	2.71353	4.06646	3.04706	2.98971	3.38311	4.11801	5.71894	3.56491	2.78568	4.57713	2.70305	3.61519	2.6117	4.63627	4.14822	3.37899	2.38008	2.9523	2.40392	4.96651	2.81305	2.9777	2.58556	3.93234	2.33698	3.07478	5.97171	2.86853	4.99593	2.98306	3.08722	2.745	1.95017	5.20425	2.82096	3.3409
PGAM4	0.126596	0	0.102715	0	0	0	0.20878	0	0	0.0989708	0	0	0.0734463	0	0.0442726	0.152033	0.066063	0	0	0	0.054952	0	0	0	0	0	0	0	0.0492496	0.10329	0.133112	0.0895872	0	0.056257	0	0	0	0.163423	0.032343	0	0.189681	0	0.163921	0.116898	0.124932	0.127805	0	0.0504885	0.122028
AURKA	1.3611	3.89456	0.522448	1.68225	3.18468	0.47353	1.37119	1.25271	1.72026	0.664667	2.43885	2.74675	0.839163	0.751681	1.36893	0.742378	0.423392	0.433909	1.37727	3.25893	0.304199	0.462949	2.34085	0.766112	1.70854	0.462033	2.80782	3.90655	0.420377	0.647686	0.619602	0.53398	2.08095	0.711521	2.0533	0.592143	2.15446	0.832763	0.740274	1.79326	0.844341	2.00063	0.277981	0.546439	0.562922	0.842622	3.1572	0.471169	0.492295
GNPDA1	3.88519	3.90791	2.61518	3.52001	3.59416	4.08771	4.28048	3.40221	3.63612	3.51557	3.43806	3.42764	3.51114	3.77629	3.88323	3.59793	2.8319	4.12511	3.92137	3.9608	3.72018	3.39811	3.6564	3.53861	3.92259	3.06194	3.45706	3.84428	3.20956	2.99658	3.39522	2.99419	3.54106	3.93947	3.54924	3.74337	3.81852	2.9916	3.81621	3.57664	3.44762	3.68423	3.59036	3.69583	3.14223	2.75285	3.68442	3.30703	3.51363
DLD	5.65575	6.43388	4.84514	6.2649	6.51955	3.92536	5.06174	5.76425	5.63509	4.83476	6.59775	6.35833	4.74796	4.47222	5.8447	4.46816	4.1381	4.30119	6.04175	6.22894	4.13077	5.85378	6.31668	4.64836	5.53331	4.48845	6.61425	6.14627	3.87496	5.5741	5.39857	4.80635	6.79768	5.23023	4.5885	4.02104	5.97928	5.54528	3.95359	4.40574	4.36298	5.82356	4.37421	4.33485	4.42641	5.0463	6.23355	4.60242	3.77065
NUP214	3.14582	3.74836	3.42298	3.16019	3.07462	3.70451	3.60077	3.42369	3.31169	3.47969	3.24465	3.79328	4.00569	4.33798	3.47759	4.68786	3.71704	4.55057	3.98948	3.68313	3.46549	3.88304	4.06583	4.0991	3.73375	3.58468	3.00112	3.34821	4.02845	3.94645	3.77611	3.85956	3.05299	4.03767	3.35774	3.72502	3.40117	4.47754	3.952	3.74892	3.56103	3.48907	4.05359	4.00055	4.42954	3.57265	3.20231	4.11482	3.43217
AGRN	2.64158	1.3695	2.82873	2.20269	2.1114	4.04075	3.42369	1.85565	1.97834	2.61327	2.701	1.50225	2.56444	3.09181	2.14942	3.72924	3.49616	3.60654	1.94811	1.3893	4.1938	3.00275	1.8391	2.89918	1.64601	4.11885	2.17354	2.4631	4.49729	2.74386	2.80465	3.05313	1.83381	2.81573	2.54757	3.22979	1.62543	1.87841	3.68183	2.10289	2.97819	1.3695	3.58073	3.99489	2.77439	2.81609	1.85501	2.01192	3.21341
XYLT2	2.38431	2.48097	2.2829	2.51653	2.2485	2.68232	2.65156	2.04193	2.45968	2.72767	2.63453	2.38227	2.44127	2.21861	2.16806	2.43795	2.47984	2.71339	2.09459	2.21248	2.97239	2.74847	2.38023	2.56259	2.03723	3.08933	2.66688	2.20928	3.0624	2.14634	2.71712	2.49163	2.05269	2.70759	2.17771	2.65374	2.31327	1.69123	2.62125	1.97787	2.56243	1.83516	2.47329	2.83638	2.43712	2.16148	2.04273	2.11055	2.83824
CHPF	3.38872	3.00336	3.26094	2.69596	2.41666	4.21973	4.08832	2.99211	3.53826	3.17314	2.80186	3.04526	2.95681	3.34991	3.99009	3.80977	2.91903	5.333	3.23098	3.0766	4.49036	3.20298	3.07203	3.37561	3.52653	3.93471	2.60433	3.64085	4.49877	2.95029	2.82636	2.05993	2.70511	3.79098	3.1656	2.64044	2.87328	2.34174	2.81827	3.84913	2.172	3.23246	3.6658	4.8251	2.86934	3.62552	3.18986	3.31663	3.66263
BPGM	3.26077	3.59453	2.71011	3.47322	3.84467	1.67402	2.28843	2.95278	3.68807	2.75383	3.5619	4.13371	2.31171	2.41209	3.05702	2.47861	2.86772	2.11583	2.7286	3.36756	1.92703	2.6738	3.33157	2.55039	3.06658	3.20803	3.43026	3.60472	2.02401	3.10487	2.60841	3.10177	3.5475	2.73517	3.11319	2.92074	3.25846	3.09051	2.89163	2.52272	2.81258	2.88434	2.38321	2.43039	2.48018	2.7753	3.40688	2.61675	2.99581
NUP50	2.52859	2.82636	3.12382	2.36979	2.08405	2.76554	2.96728	2.81732	2.33194	2.63754	2.02011	2.80514	2.66501	2.00954	2.18692	3.03685	2.79979	2.87464	2.67084	2.47234	2.42647	2.745	2.65125	2.63051	2.48814	2.10725	2.35422	1.79884	2.56522	3.11905	2.71904	2.62158	2.19131	2.53111	2.76493	2.57061	2.51174	2.83301	2.57016	2.64767	2.79963	2.60096	2.55664	2.3945	3.3146	3.43547	2.54194	3.20264	2.48753
GFPT1	2.48673	2.20393	4.06872	2.61216	2.58872	2.14162	3.28308	2.89592	3.26917	3.7604	2.42186	2.78259	3.45971	3.16019	2.70868	2.61327	2.46217	2.83996	2.84675	2.57619	2.58889	3.96216	2.45105	3.29349	2.40595	3.13846	2.41649	2.77233	2.16771	3.65745	4.54068	3.42369	2.77783	4.02308	2.63481	2.59762	2.51464	3.9967	2.69632	1.94161	2.95571	2.745	2.64233	2.42429	3.60924	3.60042	2.46628	3.38059	2.98063
HTR2A	0.158998	0.103355	0.054067	0.433909	0.0797791	0.482383	0.816236	0.125132	0.154109	1.00178	0.300148	0.465014	0.243751	0.319534	0.183296	0.0873753	0.145601	0.755042	0.203706	0.70041	0.143522	0.0414545	0.273574	1.30295	0.394917	1.29022	0.150963	0.0768801	0.212993	0.038216	0.515494	0.0978838	0.374946	0.448592	0.0510325	0.357268	0.153793	0.118387	0.194135	0.0544577	0.168438	0.0906275	0.526079	0.469657	0.0721222	0.214936	0.199024	0.101854	0.426586
GPC1	6.03644	6.50213	3.692	5.31422	5.8447	2.99437	4.87928	6.30694	5.58529	4.61168	5.74966	6.19886	4.57387	4.44514	5.13946	4.41364	1.93801	3.78105	5.32941	6.26656	2.54072	2.95092	5.97679	4.63157	5.01478	4.65498	5.87347	5.87935	3.06353	5.36667	2.70805	4.00075	5.65375	4.93817	6.23197	3.09409	5.51279	4.16852	2.76126	4.72736	2.80498	5.41491	2.88535	3.247	4.45396	5.9344	5.23865	4.54907	3.60491
TREX1	3.88046	2.90572	3.64621	2.43712	3.39538	2.97689	3.85879	2.69566	3.61264	3.49974	3.15639	2.92952	4.19337	4.29562	5.08783	3.9054	3.69824	3.03407	4.09227	2.57029	3.12041	3.77878	2.78696	4.07892	4.44725	4.66863	3.22361	4.20418	3.84389	4.08374	2.79887	3.69438	3.03945	4.01099	3.99009	4.18268	2.55604	4.00325	4.03291	3.80587	3.39828	3.29014	3.92316	3.09879	3.4163	4.09787	2.68547	2.9745	3.47934
MERTK	1.43068	1.7247	3.62552	1.35221	1.12647	3.17956	3.85448	2.14569	1.06523	3.18619	1.32729	1.88321	4.48748	2.65487	1.0288	4.08271	3.05299	4.79782	0.510919	1.62466	1.82688	1.7253	1.46707	3.71356	1.24771	3.22962	1.13309	1.05277	2.55587	3.38092	1.56269	1.54892	1.6045	3.54427	1.72877	3.01544	1.76912	2.86029	3.26029	2.12554	3.14223	1.87757	2.22904	3.67806	2.78681	4.60705	1.33269	4.1696	3.28643
RBCK1	4.84311	5.04763	5.48513	4.68038	4.18159	6.02919	5.00821	4.91778	4.33057	5.33505	4.58014	4.54021	5.40484	5.44053	4.41132	5.53063	5.75559	5.44223	4.90223	4.33937	5.74913	5.20168	5.183	5.23174	4.59334	5.71424	4.71364	4.74741	5.9856	4.9466	5.36998	5.23023	4.28137	5.03775	5.04897	5.49934	4.53149	4.86802	5.41664	5.54572	5.27402	4.33013	5.65476	5.70141	5.28024	4.90809	4.23993	4.94723	5.45611
VEGFA	4.70765	7.39717	7.86743	7.58493	7.25018	6.48489	5.61677	6.82682	5.17753	6.88934	7.22917	6.56509	5.37414	4.37103	5.2958	4.79239	5.43032	7.18835	6.14259	7.09425	6.92694	7.12614	7.05499	6.66573	6.16171	5.44826	7.63375	6.44695	5.53421	6.77026	6.42122	5.68086	7.10049	4.95643	6.46219	5.37414	6.22742	6.17636	4.88138	6.02059	5.58011	6.45845	5.53331	5.28915	5.71946	6.70772	6.33813	6.77256	5.87935
JMJD8	4.10585	4.12448	4.45228	3.73151	4.15184	4.48845	5.06312	3.94665	3.94926	4.84052	4.04429	4.4968	4.78984	4.9684	4.29367	4.61143	4.62864	4.36915	3.90285	3.78869	4.59749	5.16497	3.78238	5.37738	3.92354	5.28334	3.95784	4.12051	4.64367	5.041	4.45372	4.9684	3.6429	5.1135	4.69328	4.95861	4.08207	4.63343	4.98789	4.37629	4.36182	3.88695	4.56536	4.97418	4.52754	4.80521	3.70524	4.31506	4.994
UGP2	6.50024	8.09134	6.57522	7.10369	7.39314	5.5471	5.59959	6.90001	6.61846	6.30694	7.26073	7.54257	6.2168	6.63332	7.02854	6.35749	5.89366	5.63707	6.72102	7.64876	5.73611	6.97427	7.29686	6.39485	7.06684	5.90304	7.49758	7.51113	5.60346	6.57522	6.13414	7.14518	7.47125	6.39846	7.26073	6.12127	7.57526	6.87379	5.9405	7.57526	5.88235	8.01131	6.26656	6.18018	5.70191	6.56112	7.75293	6.45845	6.05797
ALDOC	1.44407	1.3695	4.68252	1.8526	1.96355	2.80875	3.86263	1.68436	1.74509	3.71392	2.47085	1.28244	5.00046	4.14294	1.49425	3.60779	2.77278	2.34057	1.48442	1.70182	2.72845	5.88831	1.70275	3.517	1.678	3.68624	2.75368	2.19898	2.5357	5.89195	4.81247	5.20206	2.4551	4.02967	1.15099	5.69884	1.43288	6.0919	3.60219	1.37489	2.77423	1.06073	2.85252	3.20973	3.57246	5.66282	1.36928	3.97616	2.59235
IDH1	3.59775	2.94866	5.41069	3.48294	3.41409	3.50625	5.83888	2.21672	3.19201	4.56684	3.41495	3.18504	5.31344	6.13264	3.4098	5.91393	4.11086	4.96908	2.85219	3.43305	3.91442	6.49065	2.51116	4.5159	2.66544	4.56136	3.77593	3.01895	3.70542	5.5614	5.61438	4.81484	3.70322	5.9405	2.6809	5.2013	3.08886	6.46595	4.34914	2.63625	3.58267	2.51267	4.28003	4.11504	4.55755	4.80727	2.73736	5.60911	2.9017
KDELR3	1.50757	0.837629	2.35939	0.820369	1.5517	2.73118	3.94606	1.25271	1.08736	3.31359	1.51724	0.871434	2.67851	3.43461	1.15462	3.21125	3.17038	3.44342	0.702406	0.641038	2.46872	2.91625	0.339161	1.82891	0.871311	3.5115	1.3166	1.14705	2.67882	3.02827	2.69252	3.30944	1.39911	4.07328	1.32936	2.81384	0.672282	1.83455	2.76	1.20064	3.11773	0.525199	3.36634	3.08477	2.82223	3.04009	0.685357	2.79122	2.35269
PRKACB	2.07042	1.97787	1.71874	2.18775	1.98822	2.14162	2.36774	1.74207	2.22017	2.52214	1.61968	1.27177	2.36218	2.85795	2.28617	2.57383	2.44058	2.5004	2.28677	2.07311	2.10396	2.5568	1.52155	2.58981	1.94218	3.12074	1.96178	1.94525	2.23974	2.36488	2.67521	2.69486	1.97516	2.70449	1.28777	2.24822	2.18476	2.17386	2.6071	1.48074	2.38372	2.00562	2.67286	2.3981	2.19414	2.19993	1.84762	2.238	2.32768
LDHC	0.084472	1.69413	0.688915	1.71231	2.3583	0.709908	0	0.103242	0.281205	0.153879	0.322816	0.337161	0	0.0541248	0.0786425	0.145261	0.107415	0	0.436427	1.59633	0.392709	0.254296	0.174065	0.06299	1.44627	0	0.266227	0.218486	0.484742	0.235089	0.167921	0.789759	0.160613	0.734751	0.878079	0.477321	0	0.425608	0.0899232	0.196847	0.114473	0.33062	0.486887	0.0561262	0.438665	0.762003	1.75654	0.532328	0.440072
NUP58	3.13494	3.51862	2.79979	3.13413	3.23378	3.10193	2.82426	3.42369	3.52441	2.84925	2.92044	3.40412	2.83916	2.73421	3.55995	3.03021	3.14715	2.69929	3.58698	3.37883	2.6615	2.35077	3.69238	2.66562	3.51575	2.42528	2.98322	3.30926	2.84152	2.46109	2.62517	2.72184	3.29184	2.17093	2.99341	2.46122	3.42006	2.6302	2.54946	2.7717	3.37831	3.44254	2.82509	2.62565	3.33529	3.42245	3.53894	3.30944	2.74027
CASP6	2.26754	2.0784	2.28901	2.25872	1.75311	2.77278	2.60002	1.96918	2.65518	2.51887	2.11284	2.00093	2.58166	2.55194	2.54461	2.49261	2.68907	3.2121	2.32325	1.90439	2.18509	3.02342	1.68004	2.4222	2.05901	2.64658	1.54647	1.9982	2.45646	2.43411	2.98766	2.97982	1.7814	2.97966	2.49147	2.47531	1.81343	1.98512	2.98957	2.2507	3.05969	2.09317	2.74451	2.83285	2.28061	2.34254	1.79434	2.06223	2.59408
ENO4	0.0718084	0	0	0	0	0.157015	0.151948	0	0.0732773	0.0595071	0	0	0.0734463	0.188792	0.0167034	0.296781	0.115572	0.0210899	0	0.119393	0.197124	0	0.0521731	0.131068	0	0.107368	0	0.0768801	0.22507	0.0798051	0.240116	0.130225	0.0743886	0.320234	0	0.364945	0.206606	0.0364322	0.250168	0	0.104562	0	0.142882	0.163836	0	0.0547558	0	0.0597946	0
LHX9	0.465277	0.0822137	0.0372795	0.0721888	0.118992	0.0377839	0.0556794	0.0634757	0.132978	0.865555	0.0670236	0	0	0	0.0167034	0.00843873	0.0286455	0.22771	0	0.0982269	0.179688	0	0.204577	0.0515383	0	0.126422	0.266227	0.0768801	0.181406	0	0	0.0342085	0.0743886	0	0.0510325	0.117442	0	0	0.011381	0	0	0.28142	0.0478844	0.0887153	0	0.0332485	0.0757064	0	0.0588997
OGDH	6.63122	7.37753	4.43776	6.94341	7.02567	4.15823	4.82128	6.86729	5.92596	4.42363	7.04296	6.95472	4.03231	4.10182	7.10049	4.10772	3.68716	3.99387	7.30422	6.8232	4.46695	5.16569	7.19177	4.48845	6.83535	5.22689	6.99398	7.58978	4.31186	4.89037	4.96908	4.33891	6.98837	5.07259	6.416	4.62496	7.00834	4.45757	4.3564	6.38079	3.8376	7.17168	4.08207	4.44371	3.915	4.49391	6.76087	3.88343	4.11653
HDLBP	6.89473	7.02567	6.65728	6.77256	6.92159	6.99112	6.8232	7.25018	6.9028	6.90814	6.85158	7.08336	6.56308	6.84531	6.90546	6.36509	6.53514	6.82564	7.61386	6.93787	6.50796	6.75371	7.17825	6.29722	6.98264	6.58548	7.16168	6.76556	6.65946	6.88414	6.64645	7.1817	6.70772	6.59775	7.63891	6.37732	6.86865	6.42845	6.26337	7.54697	6.47142	6.65076	6.55512	6.8404	6.32325	6.67663	6.80253	6.50796	6.65946
PRKACG	0	0	0	0	0	0	0	0	0	0	0	0	0	0	0	0	0	0	0	0.192164	0	0	0	0	0	0.0466671	0	0.0986592	0	0	0	0	0	0	0	0.0780125	0	0	0.011381	0	0	0.0906275	0.00979767	0	0	0	0	0	0
COPB2	4.23028	4.42016	4.89159	3.87202	4.09206	4.65023	5.64403	4.16358	4.49629	5.0614	4.11738	4.39159	4.67346	4.72709	4.50968	5.09692	4.25537	4.86117	4.3678	4.31256	4.7292	4.70624	4.17436	4.71581	4.12489	4.66257	4.03644	4.12427	4.45855	4.73781	4.77501	4.83246	4.1769	5.26598	3.99349	4.82948	4.29303	4.47875	4.82802	4.00179	4.7683	4.22727	4.58065	4.57412	4.5651	5.00788	4.30319	5.1639	4.01018
PYGB	2.60824	2.87026	5.20019	2.89998	3.32797	3.87832	4.06872	3.71817	2.52969	3.51274	3.28588	4.39625	4.65075	4.29649	3.40859	4.61143	3.05412	3.81016	2.77683	3.25893	3.9903	4.85903	4.12532	5.33948	3.1291	5.96539	3.05673	3.81488	3.79727	6.05935	3.1625	4.29806	2.89402	4.41574	4.26369	4.49877	3.45003	4.78956	4.33104	3.26881	3.13544	3.71318	3.72853	4.20464	4.21313	4.81953	2.73005	5.05233	4.35051
HDAC4	3.6372	5.65084	1.54019	4.58544	3.70264	2.03615	1.75865	5.73767	4.11653	2.12199	4.30854	3.97291	1.39237	1.39321	5.27833	1.71843	1.56113	1.44038	5.43032	5.07326	2.25268	1.5038	5.70445	1.88572	4.96712	2.15323	5.14016	4.16529	1.92017	1.6539	1.48504	1.69397	3.81542	1.33845	4.02432	1.89545	4.72457	1.37163	2.04523	2.81573	1.52995	3.58089	1.60381	2.13085	1.52155	2.00426	4.09972	1.44083	1.62138
NDUFV3	4.89522	5.89366	3.34719	5.37206	5.07771	2.93	3.89183	4.89067	4.89706	3.75587	5.52084	4.816	3.39281	3.56981	4.94691	3.1016	3.42089	3.09994	5.56094	4.92119	3.53385	3.90871	5.15257	3.52319	3.94249	3.54676	5.30004	5.29852	3.49758	3.66208	4.37994	3.33769	5.22429	3.98308	4.18839	3.47425	5.63215	3.93731	3.69347	4.45036	3.25424	5.30481	3.39161	3.50643	3.37577	3.2841	5.51016	3.15904	3.23426
B3GNT3	0.059384	0	0.180783	0.0563008	0.0797791	0.0377839	0.254909	0	0.112056	0	0.0494281	0	0	0.079663	0.0442726	0.0336368	0.176668	0.423964	0	0.192164	0.0323756	0	0.0802505	0.120127	0.0392631	0.0802674	0	0.120568	0.0800485	0.038216	0.0553071	0	0.0552879	0.22531	0.0510325	0.0985923	0	0.0484769	0.0711218	0	0.263631	0	0.170539	0.0809398	0.250605	0	0.0481844	0.0504885	0.0865628
TALDO1	5.60251	5.43157	6.35005	5.38413	5.38329	5.28683	6.93514	5.1797	6.07961	6.36852	5.50795	4.98694	6.36335	6.67005	6.22742	5.96929	5.49798	5.70748	6.00623	5.09223	5.60251	6.68755	5.52975	6.33487	6.03644	6.16529	5.48331	5.46789	5.3883	7.14861	6.64859	6.27612	5.44223	6.58759	5.04132	6.13977	5.48913	7.14861	5.56377	6.51955	5.40314	5.52438	5.51279	5.62153	6.03379	7.17168	5.54796	6.50213	5.49934
PPFIA4	4.38773	3.52143	0.171211	4.12788	3.73375	0.742308	0.970553	3.14467	3.82085	0.58957	4.07873	3.79803	0.734526	0.223224	4.31551	0.556547	0.423392	1.20388	3.00467	3.13629	0.730827	0.369555	3.63023	0.561092	2.65795	0.93695	3.78485	3.8519	0.609814	0.450122	0.426912	0.251255	4.06335	0.311817	3.4266	0.755967	3.75927	0.188792	0.592812	3.09347	0.38597	2.98462	0.567713	0.557267	0.399211	0.656406	3.44099	0.425765	1.33818
CHST1	1.14338	1.42567	1.13172	1.16828	0.905441	0.400136	1.91753	1.46747	2.6982	1.2792	1.25949	1.53834	0.691471	0.384305	2.37403	0.524653	0.842522	1.57027	2.53793	1.88025	0.466257	0.652698	2.0081	1.17413	3.56839	1.54576	1.33467	1.8594	0.736903	1.03196	0.895815	1.0356	0.620677	0.902713	1.66055	1.44709	1.45366	0.839389	1.18532	2.94267	1.11452	2.15853	0.771738	0.755431	0.51315	0.680884	1.4724	0.697952	1.23739
IGF1	3.34328	2.1446	3.74337	1.34312	1.76004	2.00795	5.74229	2.59796	1.76634	5.19325	1.65145	1.91583	4.14436	3.19615	2.36806	3.17349	2.58182	5.59286	1.68694	1.68436	3.80259	5.91393	2.40678	3.70989	1.42348	2.43004	2.35422	1.75561	2.64328	4.81777	5.13207	3.47916	1.76082	4.84254	2.02401	2.46122	2.6853	4.31483	3.53966	2.82525	2.7922	3.19118	1.72515	2.72153	2.4987	4.03582	1.83547	3.51772	3.03151
TKTL1	0.6399	0.215798	0.0727691	0.795143	0.252932	0.537904	0.0785534	0.700755	0.242465	0.110616	0.559065	0.337161	0.192189	0.230002	0.304786	0.415324	0.801546	1.19272	0	0.322193	0.155188	0.186092	0.0521731	0.198808	0.153775	0.0802674	0.386957	0.242631	0.11882	0.038216	0.353787	0.185532	0.44703	0.251303	0.25946	0.108096	0.759399	0.214512	0.16746	0.0544577	0.469922	0.22531	0.156429	0.305788	0.419151	0.104352	0.168363	0.350328	0.21876
PFKFB4	1.42137	0.597977	0.676109	1.57933	1.53704	0.664761	1.49145	0.780758	1.08736	0.629532	1.86396	0.649479	1.49973	0.959987	1.55639	0.951926	0.824319	1.19272	0.972068	0.791031	0.591139	0.689702	0.692102	0.592089	0.74785	1.07503	1.82733	1.49394	0.596161	0.762377	0.848753	0.579177	2.35578	0.872656	1.85028	0.632868	1.00665	0.845368	0.734605	0.360486	0.862656	0.722029	0.668113	0.729959	0.550164	0.749662	1.25895	0.879057	1.06452
GOT2	6.70324	6.99398	3.55139	7.52905	7.57526	3.38006	3.89103	6.65946	6.75017	3.84104	7.64383	7.04001	3.469	3.67973	5.87291	3.30601	3.31628	3.38142	6.82564	7.23263	3.42072	3.15573	7.52905	3.79688	6.04175	4.36275	8.02407	6.78219	3.39863	2.94283	3.13396	3.32675	7.66909	3.58105	5.76848	3.47529	7.17168	2.66909	3.56457	5.4522	3.93808	6.79652	3.54445	3.50279	3.46246	2.92524	7.34966	3.29749	3.68201
MDH1	6.96309	7.9795	6.97427	8.28712	8.071	5.64794	5.93139	6.21988	6.39309	5.9393	8.44802	6.95192	6.9162	7.76412	6.26736	6.84531	6.46595	6.02059	6.01537	7.58008	5.87119	7.20896	7.07885	6.47333	5.93318	5.96286	9.31122	7.60904	5.94804	6.82564	6.54502	5.9217	8.79936	6.8503	6.12691	6.48878	6.9799	8.00816	5.79221	5.73767	6.00623	6.98545	7.34001	6.78705	5.68086	7.90955	7.73653	6.20488	5.44353
HSPA5	5.40398	5.09692	6.00236	4.65602	4.93881	6.66363	7.33045	5.30642	6.22894	7.97309	4.77928	4.55083	5.56377	6.00111	4.78956	5.6778	5.86529	6.08506	4.54785	5.13418	6.22361	5.18336	4.90622	6.63549	4.73197	5.95302	4.75296	4.78899	5.38955	5.38413	6.50404	5.17932	5.04502	6.93245	4.16683	5.40609	4.45684	5.77756	5.43541	4.70028	6.40189	4.49367	6.03246	5.59102	6.38079	7.3578	4.83008	7.22583	6.58759
COL5A1	3.58753	1.71146	3.80529	1.90873	2.2289	3.46653	6.75613	2.16379	1.3383	4.65602	2.75255	1.99562	3.78257	3.9652	2.49666	5.36587	3.64256	5.62249	2.15367	1.13665	4.22036	4.24971	1.41355	2.89839	2.07886	5.09759	2.46294	2.36265	4.28783	3.25577	3.52336	4.10814	2.35142	5.17719	2.13851	4.7821	1.08601	3.02019	4.73697	1.6827	3.65133	1.54634	4.17004	4.49532	4.07159	4.85187	1.46224	3.40154	3.74585
MDH2	7.75881	8.33372	5.49397	8.07757	8.19765	5.0011	6.20488	7.86743	7.89737	5.79221	8.32564	8.08468	5.41069	5.87235	7.28216	5.57965	5.10587	5.19688	8.06437	8.27145	5.28525	6.13264	8.35757	5.98311	7.67412	5.8995	8.31781	7.80906	5.14589	5.94558	6.30529	5.52792	8.09134	5.95178	7.10369	5.59003	7.94092	6.05661	5.42601	7.70508	5.39493	7.82053	5.26674	5.38579	5.21087	5.96539	8.071	5.68033	5.14196
SDC2	4.78673	1.98317	5.51103	2.12056	3.76759	4.30051	4.42477	3.46794	2.76966	5.09357	2.80186	3.06868	5.86071	5.72295	3.92839	6.13546	4.15718	4.37539	2.92762	2.69346	5.03575	6.08506	2.77055	6.05797	3.8437	6.52546	2.84629	3.05688	4.23179	5.57548	5.64989	5.85378	3.14779	5.36179	3.10716	6.34502	2.32721	5.41622	6.19729	3.42333	5.44482	2.67665	5.14766	5.00308	5.4444	6.29064	2.78429	6.16459	5.43972
GAPDHS	0.059384	0	0	0	0	0.0785346	0.0455534	0	0.0732773	0	0.0670236	0.17464	0	0	0.0290705	0	0	0	0	0	0	0	0	0	0.34039	0	0	0	0	0	0	0	0	0.0115302	0	0	0	0.0484769	0.0410581	0	0	0.138655	0.0262206	0.0325625	0.0622253	0.0234364	0	0	0
CXCR4	1.82239	2.4096	3.43252	1.97177	1.5091	5.37907	3.53139	1.6688	1.52228	4.07453	1.7668	1.84657	3.78559	4.80183	2.78397	5.69522	6.14984	6.42478	1.78371	1.26593	5.52218	2.21606	1.54103	2.37872	1.48413	2.49274	1.74872	2.44806	4.32353	3.60219	5.22948	5.07602	2.51683	3.7062	3.07351	2.47717	1.40238	3.67383	2.811	2.4126	4.74326	1.91443	5.61248	4.95452	3.53949	3.25152	1.78814	3.95419	4.96397
PRKAG2	1.83787	5.51815	3.88601	2.59689	3.1158	3.99427	3.10029	2.49421	2.04868	3.39571	3.39828	2.77895	3.86711	3.80259	2.30374	4.69731	3.33616	3.47073	2.71011	3.0698	3.3239	4.13789	2.80986	4.58343	2.11494	4.49949	3.77272	2.83034	3.49353	4.83908	3.86553	3.42369	2.94023	3.32866	2.5713	3.65291	3.06194	4.09227	4.29258	2.19962	3.88088	2.21157	3.73189	3.58411	4.05851	4.37674	2.80691	4.65576	3.73885
PFKFB1	3.27083	3.15258	3.27317	4.35028	5.28024	0.356591	1.8869	3.45724	2.58665	2.62442	4.53791	3.74129	2.66012	2.2622	3.54696	1.73889	2.19073	1.05904	4.67591	2.46905	2.05443	5.01376	4.36871	2.06526	4.07811	1.85908	4.5646	3.03945	1.13267	3.20687	4.82978	2.75668	4.31755	3.01816	2.2222	2.47717	4.28293	4.38134	0.923397	3.06674	1.24079	5.34683	2.39433	1.68131	2.9649	2.8509	4.62496	3.33444	0.646411
NUP93	3.46498	3.80453	3.55406	3.5761	3.39281	3.39436	3.81172	3.47198	3.66356	3.56603	3.48124	3.42315	3.55798	4.13954	3.5152	4.10585	3.86015	3.89025	3.2883	3.55072	3.2868	3.0698	3.72742	3.5852	3.64219	4.04218	3.73134	3.95141	3.50573	3.59954	3.27437	3.76076	3.41921	3.67069	3.41769	3.81948	3.55054	3.80587	3.70858	4.15333	4.21422	3.53172	3.5642	3.51791	4.17816	3.86129	3.24515	4.13515	3.18369
ERO1A	2.14291	2.62158	3.22492	2.85011	2.76838	4.72457	2.88709	2.65361	2.51481	3.59901	2.20425	2.41479	4.37444	3.11872	2.64268	3.10518	5.39662	3.57963	2.71888	2.48673	3.00901	2.62894	2.55743	3.60363	2.46762	2.58372	2.22591	2.51065	2.51281	3.07613	3.22508	3.45019	3.09879	3.52089	2.33354	3.40255	2.59657	2.73922	2.32247	2.27134	4.90714	2.28366	4.03953	2.73722	4.50409	3.78257	2.69914	3.70786	3.96298
EXT2	3.55122	3.13709	3.99287	2.83159	3.08949	4.03394	4.5885	3.84296	3.14548	4.53397	3.01769	2.91952	3.92839	4.18289	3.20785	4.15611	3.91657	4.27757	2.98096	3.45639	4.36848	4.21579	3.23475	3.83097	3.05462	4.1696	2.87511	3.16099	4.30696	4.22121	4.64733	4.53917	2.87448	4.63912	2.74625	4.32803	2.95293	3.63921	4.18374	3.17711	3.98787	3.14142	4.379	4.41549	3.78316	4.03129	3.21455	3.94725	4.17796
PRKAA1	3.64931	2.94866	4.83128	3.24281	3.67273	4.29345	4.12511	3.6363	3.58824	3.63449	3.23031	3.08492	4.58343	4.21665	4.24711	4.86954	3.9339	3.79861	3.48107	3.55657	3.44762	3.74337	3.34854	4.38908	3.64438	4.15161	2.95408	4.0993	3.70244	4.32197	4.04926	4.51341	3.57246	3.64603	2.96617	4.51865	3.42506	3.68882	4.70188	3.35757	4.96208	3.58626	4.24058	3.80471	4.78094	4.99205	3.47722	5.25841	3.75625
ANKZF1	4.05544	4.07159	4.72973	4.39112	3.85956	5.532	3.75606	2.97756	4.09308	3.62241	4.28003	3.90266	4.92882	3.91007	4.29916	4.92419	4.64498	5.25159	4.00363	4.08646	5.17719	4.28137	3.55621	4.46792	4.0235	4.30629	4.45709	3.73677	4.86236	4.03026	4.18992	4.69623	4.11526	3.84761	4.46046	4.6086	4.22769	3.01398	4.63395	5.66282	4.28738	3.77329	4.84484	4.56009	4.50312	4.04968	4.06706	4.35684	4.57437
PFKFB3	5.8782	6.81608	6.87379	7.25711	5.12118	4.67372	5.85498	7.66909	8.56101	4.64863	4.06146	4.74326	6.30204	5.45262	8.49037	6.73471	4.41597	6.59775	8.05074	6.43941	5.58056	8.60677	7.5658	6.71658	8.88055	5.30481	6.87122	7.79738	4.03415	7.9538	6.33487	6.416	6.13977	6.5127	7.11645	5.17644	8.46463	7.55626	3.04543	7.52905	4.5706	8.88055	5.35772	4.71552	5.30206	6.41948	8.17611	7.87936	4.11823
ECD	2.77783	3.07123	3.29862	2.93847	2.92171	3.18435	2.92952	3.07155	2.74708	2.92368	2.91625	2.56693	3.18038	3.26178	2.8897	3.13362	3.32103	2.80041	3.08154	2.98698	3.07545	2.82208	3.10588	3.19646	2.91449	3.25338	2.9439	3.1381	3.24332	2.90637	2.57744	3.2206	3.35774	2.65579	2.63067	3.23179	2.90316	2.68458	3.2341	2.72974	3.52946	2.8913	3.37731	3.1496	3.54228	3.01203	2.8132	3.20906	2.97132
SOX9	1.42535	0.486697	1.06523	1.33534	1.78509	0.759801	2.51267	1.19066	0.492556	1.94894	0.862547	0.916817	1.04598	1.57527	1.21001	1.1658	0.191589	0.617469	0.641686	1.08788	0.476574	0.807978	0.715659	0.982387	0.54425	1.36429	0.698189	1.96658	0.38138	1.73099	1.42874	1.15511	2.22518	1.50438	1.26447	0.868708	0.605294	1.29677	0.964731	0.316549	0.576134	0.356531	1.00699	0.57654	1.24407	1.03572	0.627654	1.27747	0.976139
CTH	0.668843	1.01303	1.98481	1.7354	1.27536	1.64705	0.985418	0.893476	1.5647	0.669798	1.02989	1.03941	0.769319	1.21632	1.72981	0.556547	0.824319	0.739143	1.32399	1.34901	0.826828	1.75374	1.67215	1.15306	1.65559	0.860695	0.768273	1.94525	1.19833	1.6577	1.50254	0.806692	2.53989	1.19259	0.566212	0.884416	2.05443	2.11365	0.844469	1.60812	0.965808	2.07513	0.854261	0.850079	1.07578	0.773292	1.6221	0.997817	0.881177
GAL3ST1	1.31457	1.29442	0.237278	1.15675	0.823129	0.631337	0.526332	1.2924	0.665593	0.192976	1.2883	1.14919	0.25833	0.626065	1.90753	0.356531	0.726717	0.49265	1.81617	0.532804	0.730827	0.44038	1.70275	0.893903	1.73972	0.572371	0.89835	1.7064	1.0313	0.43271	0.441102	0.349191	0.586135	0.368872	1.47551	0.543083	1.74655	0.177323	0.5	1.64108	0.858034	1.52905	0.3647	0.936548	0.721552	0.138849	1.6221	0.250069	0.906739
MIF	5.97616	5.0513	6.65076	5.36913	5.20242	7.74196	7.78065	5.61964	5.76531	7.54697	5.34477	4.90379	7.44143	7.06684	5.41194	7.02567	7.72081	7.51539	4.44607	5.59764	6.50601	5.9882	4.75212	7.71549	5.27755	7.36191	5.33383	5.27904	7.35377	5.77269	5.64304	5.98311	5.24167	7.0974	5.94558	6.49454	5.19104	6.77026	6.72102	6.14259	7.20562	5.46832	6.67226	7.1683	6.9799	6.52738	5.15115	6.81112	7.60407
SDC1	0.476793	0.281452	0.480761	0.614007	0.0797791	0.244799	1.43014	0.176727	0.378704	0.42251	0.503009	0.293564	0.718947	0.402279	0.507818	0.46034	0.184129	0.482383	0.284755	0.466715	0.386771	0.309156	0.487809	0.586393	0.54425	0.154536	0.266227	0.349191	0.22507	0.876108	0.412764	0.199928	0.209939	0.614695	0.274994	0.303427	0.342525	0.263456	0.211919	0.23131	0.179331	0.976252	0.242189	0.328282	0.357488	0.442506	0.285287	0.55474	0.516857
HAX1	6.13977	5.99981	5.30796	6.30447	6.32729	5.13663	5.20973	6.05661	6.14333	5.49132	6.51172	5.92835	4.8689	5.37738	5.80103	4.85995	5.44141	4.8289	5.92715	5.80652	5.40227	5.56567	6.40022	5.44956	6.1528	5.27983	6.64427	6.13684	5.32389	5.24472	5.70141	5.16821	6.46776	5.33909	5.85378	5.26412	6.31992	5.51368	5.2064	6.30365	5.28683	5.94804	5.2561	5.45523	5.28683	4.67537	6.2168	4.83705	5.65978
SLC16A3	2.16698	8.071	4.40781	6.2571	6.33322	4.12153	5.08544	6.83294	2.00985	4.11989	4.6618	7.73139	4.83676	2.52428	3.80149	4.02493	3.38311	4.77584	2.10504	7.15519	2.76902	2.25872	7.38517	4.24429	3.52073	3.28475	6.54907	6.0694	2.5338	3.13577	2.20913	2.41163	4.34526	3.50469	4.99527	2.58743	6.21988	3.49868	2.01076	3.81908	4.00285	3.36667	2.7527	2.49585	4.39555	3.31324	5.59102	4.45684	3.74817
OGT	5.65375	4.45036	6.13414	5.32149	5.42088	6.33322	5.3199	4.83705	5.26298	5.49486	5.3199	5.43884	6.13264	5.06448	5.51682	6.43941	5.49044	6.17946	5.09692	4.93724	7.05804	5.86997	5.17109	4.62732	5.38748	5.20496	5.0993	4.86742	6.14554	5.06883	5.74702	6.13546	5.03607	5.00046	6.48489	6.21236	5.15437	4.09723	5.8314	5.58435	5.23448	5.70445	6.33733	5.98691	5.81213	5.40356	5.31186	5.75127	5.15964
ARTN	0.219422	1.23114	1.20959	0.492432	0.466648	1.16729	0.862322	0.780758	0.261533	1.19609	0.3457	0.504057	0.139495	0.19593	0.375291	0.130467	1.27709	0.94479	0.311769	0.791031	0.262744	0.0509294	0.143204	1.30942	0.661842	0.740274	1.0156	0.167823	0.604322	0.10329	0.497918	0.46648	0.233539	0.527147	0.566212	0.378139	0.431728	0.341725	0.734605	0.913218	0.498626	0.722029	0.329164	0.717101	0.788567	0.138849	0.43564	0.232915	1.45694
FBP1	0.740185	0.650807	1.68131	0.362327	0.275513	2.37794	2.5724	0.780758	0.321198	2.05839	0.406734	0.484742	6.08238	3.63356	0.762268	4.44653	1.73209	2.74229	0	0.556264	2.14363	2.33698	0.37124	1.63439	0.301476	1.24238	0.568514	0.786315	1.88587	2.94454	3.77403	2.26555	0.374946	2.89511	0.513786	1.70737	0.312876	3.22125	1.35892	0.637378	1.81544	0.383822	2.322	2.04344	1.41697	2.7195	0.311472	3.22174	1.34916
ADH1C	2.64905	2.56477	1.3766	2.12056	2.30486	3.67713	3.32506	2.60371	3.34618	3.98706	2.19648	3.04316	3.23645	2.97209	5.26259	1.61553	3.45724	3.06948	3.77725	2.59829	4.11482	4.11611	2.38634	2.72387	4.74936	1.68999	2.65707	2.56678	3.37321	2.82934	4.4293	3.65474	3.45866	5.46183	3.59667	3.30234	2.78747	3.71077	2.66625	4.70569	1.65256	3.74053	4.94817	4.7043	1.82733	2.411	3.81908	3.21341	4.59435
ALDH3A2	5.2224	4.90162	3.95161	4.64889	4.60757	4.14479	4.06746	4.93537	5.90673	5.11137	4.43752	3.81542	4.45158	4.58775	4.67853	4.12364	4.0387	3.96339	6.07555	4.41946	4.30363	4.92602	4.11653	3.63005	4.93353	4.53125	4.46216	4.54092	4.75155	4.94126	4.7524	5.41833	4.64836	4.86683	4.69596	5.21197	4.18584	4.78616	4.83476	4.3362	3.92536	3.84761	4.3893	4.88735	4.466	5.11838	4.12051	4.15674	3.76684
EGLN3	3.16862	3.3025	2.70897	3.31832	3.92658	1.79947	1.23141	3.70822	3.41374	1.84105	3.99893	2.72974	4.36803	2.49884	3.75661	3.24498	3.24048	1.55187	3.49741	4.84803	1.43979	0.476184	4.04387	5.06106	2.82985	3.32951	3.08625	3.72667	1.68982	2.17215	1.15895	4.02572	3.57407	0.957878	3.00623	3.26982	2.58199	1.05505	2.0787	3.16083	4.0134	2.25806	2.03959	1.51164	4.54463	3.34957	3.17841	2.98353	2.50596
SLC35A3	1.86765	1.897	1.9892	1.98168	2.03632	1.78323	1.8709	1.44278	2.09226	1.99982	1.84549	1.42874	2.21766	2.29015	2.27602	2.41933	1.91154	2.03006	2.0587	2.20554	1.86765	2.19758	2.17139	2.11945	1.93721	2.19509	1.68225	2.16999	1.82257	2.29392	2.2349	2.47825	1.97516	1.98013	1.50036	2.15184	2.16588	1.89191	2.28396	1.70393	2.31813	2.02326	2.1748	1.93983	2.28601	2.51933	1.84137	2.54379	1.81219
NASP	4.41132	4.71309	6.03644	4.77641	4.26369	6.10022	5.55171	4.56188	4.72264	4.96777	4.36915	4.40041	5.77163	4.38388	4.89308	5.45957	5.87935	6.02988	4.60731	4.39484	5.86184	4.8867	4.83676	5.33749	4.68972	5.20206	4.40668	4.32735	6.14699	5.25455	5.56094	5.12897	4.38157	5.30796	5.06448	5.77058	4.50458	5.95178	5.84415	4.74824	5.58625	4.79985	5.8782	5.68335	6.01145	5.05333	4.65208	5.73611	5.75236
ALDH7A1	4.16209	2.5904	3.67768	3.98288	3.15358	3.75172	4.98471	3.09894	2.9105	3.9638	3.50101	2.18377	4.23727	4.57412	3.46954	4.29693	3.41905	4.17173	2.65329	3.58358	4.21051	4.72182	3.55621	3.58016	2.7551	4.25993	3.86672	3.45209	3.82105	4.49225	5.26183	3.76264	4.32897	4.21556	2.58448	4.03498	3.19271	4.55606	4.15949	3.05445	3.65291	2.53744	4.04408	4.34937	3.86514	3.9011	2.99115	3.86342	3.46688
NUP188	3.15804	3.98489	3.66854	3.52319	3.32797	3.71518	3.85626	4.05444	2.9434	3.44238	3.41082	3.51557	3.19001	2.58228	3.05048	3.51114	3.13577	3.53561	4.02267	3.45988	3.31324	2.96824	4.00795	3.3072	3.48331	3.46335	2.91713	3.32675	3.30858	3.25829	3.51274	3.48002	3.21786	3.23031	3.68585	3.41321	3.44324	2.5058	3.28375	3.62516	3.35381	3.43199	2.8967	3.31597	3.33309	3.46041	3.0582	3.68423	3.26616
SRD5A3	3.22361	2.18426	2.35939	2.04942	2.09001	1.8495	3.52459	2.92462	2.65518	3.10536	1.4352	2.00562	3.81542	3.61612	2.56663	2.99115	2.77911	3.17989	2.0638	1.53186	2.28931	3.52879	1.83102	3.31395	2.09429	2.66425	2.25713	2.18115	2.18459	3.17923	3.54733	2.7192	1.50196	3.78946	2.84834	2.36726	2.33555	3.35279	2.42252	2.79445	2.69346	1.79233	2.70086	2.41586	2.83205	3.24247	2.16082	2.86934	2.68547
TFF3	0.959628	0.506751	0.400232	0.713724	2.11627	4.45831	2.56835	1.8115	1.02335	4.18668	1.68452	0.78432	0.810717	1.96242	1.27177	1.92175	5.64403	0.995365	0.339579	1.12433	5.09759	2.01821	0	5.10373	0.301476	2.16756	0.386957	1.69061	5.90673	0.298976	1.46281	0.305193	1.45328	3.20329	0.796681	5.27833	0.513906	2.27151	4.45951	1.41921	0.179331	0.525199	5.6254	5.42942	0.550164	2.39577	0.480255	0.471169	3.52493
HMMR	0.700299	0.617049	0.142538	0.343803	0.505586	0.143977	0.747393	0.418411	0.508894	0.122023	0.406734	0.702261	0.288576	0.15122	0.910633	0.23765	0.0356657	0.247684	1.04447	0.400136	0.054952	0.244764	0.56756	0.218243	1.31274	0.0382806	0.386957	0.800656	0.041559	0.423844	0.466433	0.0978838	0.518051	0.119864	0.593054	0.136043	0.692346	0.362666	0.0987321	0.220037	0.104562	0.758083	0.196459	0.116898	0.0825796	0.433823	1.17187	0.139353	0.0681425
[truncated: 1,127 more columns]
